# Supplementary material for: 2-(6-Benzoyl-2-oxo-1,3-benzothia­zol-3-yl)acetic acid
Source: Acta Crystallogr Sect E Struct Rep Online. 2009 Dec 16;66(Pt 1):o168. doi: 10.1107/S160053680905329X (PMC2980097; doi:10.1107/S160053680905329X)
Supplement: Supplementary file 2 [file e-66-0o168-Isup2.hkl]

#
# h,k,l, Fc-squared, Fo-squared, sigma(Fo-squared) and status flag
#
data_I
_shelx_title ' AAYDIN-11'
_shelx_refln_list_code          4
_shelx_F_calc_maximum      368.86
_exptl_crystal_F_000      1296.00
_reflns_d_resolution_high  0.7886
 
loop_
 _symmetry_equiv_pos_as_xyz
 'x, y, z'
 '-x+1/2, -y, z+1/2'
 'x+1/2, -y+1/2, -z'
 '-x, y+1/2, -z+1/2'
 '-x, -y, -z'
 'x-1/2, y, -z-1/2'
 '-x-1/2, y-1/2, z'
 'x, -y-1/2, z-1/2'
 
_cell_length_a    11.4248
_cell_length_b     8.9155
_cell_length_c    27.6280
_cell_angle_alpha  90.000
_cell_angle_beta   90.000
_cell_angle_gamma  90.000
 
_shelx_F_squared_multiplier     1.000
 
loop_
 _refln_index_h
 _refln_index_k
 _refln_index_l
 _refln_F_squared_calc
 _refln_F_squared_meas
 _refln_F_squared_sigma
 _refln_observed_status
   2   0   0      323.15      356.64     15.48 o
   4   0   0     1203.62     1149.47     15.75 o
   6   0   0     9805.06     9583.49     28.50 o
   8   0   0     1035.02      935.49     12.24 o
  10   0   0      976.06     1042.26     18.01 o
  12   0   0       33.93       44.04     12.81 o
  14   0   0     1840.55     1863.99    131.97 o
   2   1   0    17483.35    17120.71     71.60 o
   4   1   0     1011.81     1002.43     10.58 o
   6   1   0    12461.59    12412.68     43.52 o
   8   1   0     1940.64     1812.77     10.68 o
  10   1   0        3.32        8.20      8.20 o
  12   1   0      147.57      158.75      9.29 o
  14   1   0       24.72       29.80      9.88 o
   0   2   0      148.73      184.03     21.50 o
   2   2   0    11442.28    11386.69     55.71 o
   4   2   0      352.21      439.55      9.10 o
   6   2   0     1971.97     1932.65     11.76 o
   8   2   0     2733.64     2583.34     12.30 o
  10   2   0     2192.13     2071.02     20.09 o
  12   2   0      149.63      173.33      9.92 o
  14   2   0       19.74       21.46     11.04 o
   2   3   0     4921.60     4567.37     21.90 o
   4   3   0    33103.98    33524.07    233.26 o
   6   3   0       53.85       40.46      7.93 o
   8   3   0      319.42      309.98      8.32 o
  10   3   0     1399.68     1388.09     19.06 o
  12   3   0       24.65       26.10      9.23 o
   0   4   0    13243.42    12498.25    281.56 o
   2   4   0     4036.28     3976.62     25.04 o
   4   4   0      389.03      291.70      9.03 o
   6   4   0       44.77       39.30      7.54 o
   8   4   0     1524.43     1393.43     13.09 o
  10   4   0      148.58      148.36      7.89 o
  12   4   0      251.31      270.94      9.65 o
   2   5   0     1251.69     1395.90     14.00 o
   4   5   0      583.55      565.84     10.15 o
   6   5   0     1102.88     1087.70     14.20 o
   8   5   0        4.34        6.81      7.96 o
  10   5   0      438.13      458.12      9.14 o
  12   5   0      103.10      113.40      9.73 o
   0   6   0     1165.17     1109.96     17.71 o
   2   6   0     2864.43     2818.50     41.96 o
   4   6   0      544.46      513.34      9.22 o
   6   6   0      159.02      162.22      8.16 o
   8   6   0       15.25       20.50      7.56 o
  10   6   0       57.57       72.90      9.49 o
  12   6   0       59.09       66.56     10.01 o
   2   7   0      376.41      405.78     11.18 o
   4   7   0      808.10      833.50     15.35 o
   6   7   0       21.80       20.68      8.48 o
   8   7   0      194.03      172.88      9.50 o
  10   7   0      128.80      143.99     10.22 o
   0   8   0      141.76      118.27     14.66 o
   2   8   0      623.82      645.99     12.62 o
   4   8   0      314.02      324.89     10.52 o
   6   8   0        9.60        8.56     10.26 o
   8   8   0       67.90       75.07      9.34 o
  10   8   0       33.43       46.38     11.66 o
   2   9   0      385.97      355.87     10.95 o
   4   9   0      149.72      160.29     11.58 o
   6   9   0       19.85       26.70     11.24 o
   8   9   0       94.92       83.10     12.05 o
   0  10   0       38.92       44.97     16.14 o
   2  10   0      195.22      198.34     11.84 o
   4  10   0        6.84        4.71     10.99 o
   6  10   0        0.03        8.11     12.23 o
   2  11   0      105.97       92.67     12.49 o
   1   1   1     3605.05     3693.07     20.26 o
   2   1   1      422.65      471.85      8.08 o
   3   1   1     1189.24     1105.37      9.00 o
   4   1   1        1.02        8.97      5.58 o
   5   1   1     3045.68     3162.84     11.82 o
   6   1   1       43.21       47.36      4.87 o
   7   1   1        0.97        4.33      4.91 o
   8   1   1      241.87      239.64      5.69 o
   9   1   1      848.82      848.28      7.77 o
  10   1   1     2080.07     2076.26     15.44 o
  11   1   1      306.38      322.44      5.93 o
  12   1   1      163.87      160.55      6.05 o
  13   1   1       25.56       29.16      6.75 o
  14   1   1        9.52       22.18      7.51 o
   0   2   1      411.90      357.51     16.31 o
   1   2   1     2806.75     2839.63     15.95 o
   2   2   1      588.76      568.42      8.78 o
   3   2   1     1093.48     1041.97      8.67 o
   4   2   1      780.01      790.75      7.38 o
   5   2   1      735.53      712.97      6.37 o
   6   2   1     2255.39     2359.39      8.48 o
   7   2   1       28.60       40.78      5.39 o
   8   2   1       68.24       66.21      5.60 o
   9   2   1        3.95        3.75      5.79 o
  10   2   1      361.60      351.02      6.53 o
  11   2   1      262.12      285.18      5.79 o
  12   2   1      104.54      101.40      5.71 o
  13   2   1        0.16       13.63      6.36 o
  14   2   1        0.10        5.49      7.54 o
   1   3   1      380.38      411.12      8.66 o
   2   3   1        3.95        7.16      6.32 o
   3   3   1     1217.27     1257.61      8.92 o
   4   3   1      115.07      131.26      6.19 o
   5   3   1     4548.30     4801.24     23.73 o
   6   3   1      127.18      148.75      5.53 o
   7   3   1      251.69      255.78      5.93 o
   8   3   1       10.96       13.14      5.66 o
   9   3   1       12.27       21.52      5.79 o
  10   3   1      223.06      214.82      5.78 o
  11   3   1       37.64       50.79      6.15 o
  12   3   1       21.48       32.31      6.56 o
  13   3   1       38.39       44.73      7.23 o
   0   4   1      238.88      228.02     12.27 o
   1   4   1      222.40      183.76      7.17 o
   2   4   1       94.01       92.21      6.92 o
   3   4   1      960.76      855.73      7.96 o
   4   4   1       88.08      146.90      6.00 o
   5   4   1     1379.59     1264.00      7.76 o
   6   4   1      228.88      239.88      5.93 o
   7   4   1       25.43       29.35      5.12 o
   8   4   1      992.90      920.69      7.41 o
   9   4   1      178.54      219.92      6.04 o
  10   4   1       12.46       18.62      5.85 o
  11   4   1      614.01      592.39     12.97 o
  12   4   1       22.12       26.55      6.68 o
  13   4   1       63.57       72.59      6.95 o
   1   5   1     3100.96     3007.59     13.69 o
   2   5   1        0.03       -2.15      6.49 o
   3   5   1       19.47       16.35      5.85 o
   4   5   1        0.81        7.54      5.32 o
   5   5   1     1827.55     1750.17     10.20 o
   6   5   1       64.52       70.31      5.83 o
   7   5   1      112.89      131.73      5.69 o
   8   5   1      125.87      128.05      5.87 o
   9   5   1        0.55       -1.71      5.90 o
  10   5   1      180.34      161.11      6.61 o
  11   5   1       21.32       26.09      6.65 o
  12   5   1       15.39       19.12      6.51 o
   0   6   1      142.78      152.07      9.44 o
   1   6   1     1043.69     1112.44      9.12 o
   2   6   1       24.93       27.37      6.29 o
   3   6   1      664.06      645.37      8.16 o
   4   6   1        2.02        6.24      5.61 o
   5   6   1      548.10      580.18      6.80 o
   6   6   1       31.39       45.87      6.06 o
   7   6   1        5.93       12.68      5.93 o
   8   6   1       41.18       39.69      6.38 o
   9   6   1      456.79      431.96      6.92 o
  10   6   1        6.88        8.52      6.63 o
  11   6   1       31.41       35.92      6.65 o
  12   6   1       14.44       26.49      7.04 o
   1   7   1       34.37       28.21      6.85 o
   2   7   1        0.40        2.46      6.32 o
   3   7   1       89.89       87.67      7.02 o
   4   7   1       59.44       61.18      6.48 o
   5   7   1        4.87        8.19      6.90 o
   6   7   1       37.92       46.01      6.28 o
   7   7   1     1362.50     1334.22     12.02 o
   8   7   1      249.02      226.35      6.57 o
   9   7   1        0.95        8.00      6.63 o
  10   7   1       44.82       43.51      6.79 o
  11   7   1       16.87       23.09      6.94 o
   0   8   1      254.59      243.56     10.89 o
   1   8   1      368.24      361.27      7.91 o
   2   8   1        8.42       10.02      6.97 o
   3   8   1     1757.35     1758.72     12.12 o
   4   8   1        2.23        7.88      6.73 o
   5   8   1      224.80      240.04      7.44 o
   6   8   1       54.93       50.42      7.50 o
   7   8   1       40.36       51.83      7.32 o
   8   8   1        0.86        4.71      6.94 o
   9   8   1      133.40      126.81      7.74 o
  10   8   1        8.16       12.15      7.38 o
   1   9   1      386.04      391.12      7.96 o
   2   9   1       46.34       54.79      7.46 o
   3   9   1      314.46      319.45      8.45 o
   4   9   1       20.44       19.84      7.00 o
   5   9   1      264.12      282.17      7.97 o
   6   9   1        0.34        7.47      7.62 o
   7   9   1       88.49       76.76      8.30 o
   8   9   1       65.57       55.93      8.39 o
   0  10   1        4.24        6.24     11.13 o
   1  10   1       29.81       35.40      7.84 o
   2  10   1        9.75       14.71      7.45 o
   3  10   1       74.80       94.92      8.88 o
   4  10   1       10.37       15.10      8.16 o
   5  10   1        6.13       12.99      8.30 o
   6  10   1        0.57        3.04      8.37 o
   1  11   1       44.66       52.16      9.12 o
   2  11   1        2.61       10.11      8.90 o
   3  11   1        7.19       14.21      8.89 o
   0   0   2    21419.30    21887.85    178.47 o
   1   0   2     3389.33     3760.72     31.59 o
   2   0   2     2873.30     2986.93     20.96 o
   3   0   2    13153.29    13423.02     84.73 o
   4   0   2     5798.07     5951.71     18.98 o
   5   0   2       93.47       87.67      7.76 o
   6   0   2     5489.14     5703.91     19.19 o
   7   0   2     1237.06     1288.21      9.36 o
   8   0   2     1283.06     1224.85     12.58 o
   9   0   2      178.46      176.18      7.46 o
  10   0   2      202.96      233.69      9.33 o
  11   0   2      102.18       97.70      8.24 o
  12   0   2      542.99      544.62     13.50 o
  13   0   2        0.01        2.53      9.52 o
  14   0   2      563.51      521.15     11.43 o
   1   1   2     3551.00     3723.99     19.48 o
   2   1   2     8207.46     8512.90     21.80 o
   3   1   2     1155.92     1165.18      8.82 o
   4   1   2     2848.60     2909.66     10.43 o
   5   1   2      782.02      696.30      6.48 o
   6   1   2      203.13      160.68      5.35 o
   7   1   2       27.92       40.39      5.31 o
   8   1   2     1210.11     1168.00      7.18 o
   9   1   2      265.35      276.63      6.08 o
  10   1   2      607.34      625.01      6.63 o
  11   1   2       24.91       30.91      5.98 o
  12   1   2       90.59       86.46      6.02 o
  13   1   2       12.85       19.37      6.65 o
  14   1   2       46.59       53.98      6.58 o
   0   2   2       48.15       35.46     14.19 o
   1   2   2     1600.28     1711.95     12.97 o
   2   2   2       33.28       25.34      7.11 o
   3   2   2     1185.69     1138.95      8.50 o
   4   2   2     3861.75     3966.09     16.12 o
   5   2   2       67.39       71.95      5.22 o
   6   2   2     1343.72     1302.84      7.25 o
   7   2   2       86.68      104.14      5.36 o
   8   2   2     1239.76     1170.98      6.94 o
   9   2   2      132.44      132.93      5.52 o
  10   2   2     1664.50     1604.15      9.38 o
  11   2   2       27.97       32.66      5.42 o
  12   2   2      483.64      530.63      7.02 o
  13   2   2      102.55      101.83      6.63 o
  14   2   2      522.03      467.09     13.43 o
   1   3   2     1781.33     1682.60     12.40 o
   2   3   2        7.04       14.00      6.84 o
   3   3   2     2356.00     2443.58     10.87 o
   4   3   2     2250.39     2116.57     10.94 o
   5   3   2      180.44      182.81      5.56 o
   6   3   2      130.59      116.84      5.34 o
   7   3   2      563.02      535.03      6.51 o
   8   3   2      726.24      721.27      6.38 o
   9   3   2      192.34      174.59      6.32 o
  10   3   2      829.82      878.02      7.12 o
  11   3   2       12.80       14.22      5.71 o
  12   3   2      347.00      356.47      7.46 o
  13   3   2        0.02        6.61      6.48 o
   0   4   2     8323.86     7761.97     38.35 o
   1   4   2       30.28       28.00      6.74 o
   2   4   2       55.54       59.89      6.33 o
   3   4   2       59.24       73.98      6.18 o
   4   4   2      418.63      393.36      6.61 o
   5   4   2     1784.29     1833.54      9.70 o
   6   4   2       99.64       83.66      5.39 o
   7   4   2      315.21      331.13      6.21 o
   8   4   2      474.25      447.86      6.40 o
   9   4   2       13.82       21.93      5.95 o
  10   4   2      301.69      291.08      6.72 o
  11   4   2      852.26      821.63     11.17 o
  12   4   2        8.11       13.97      6.78 o
  13   4   2       21.19       23.92      7.39 o
   1   5   2      141.26      143.64      7.26 o
   2   5   2       10.81       32.28      6.68 o
   3   5   2       47.59       45.33      6.33 o
   4   5   2      701.12      665.56      7.21 o
   5   5   2      153.93      185.69      6.10 o
   6   5   2     1021.04     1019.58      7.31 o
   7   5   2       32.70       38.97      5.72 o
   8   5   2      121.30      144.48      6.41 o
   9   5   2      102.56      101.37      5.97 o
  10   5   2      253.33      265.97      6.94 o
  11   5   2        1.43       11.44      6.47 o
  12   5   2      158.14      141.20      7.12 o
   0   6   2     1004.79      998.24     12.10 o
   1   6   2      164.37      150.99      7.05 o
   2   6   2      612.73      617.42      8.12 o
   3   6   2      126.95      153.61      7.41 o
   4   6   2       45.69       42.61      6.09 o
   5   6   2       31.57       31.69      5.93 o
   6   6   2      126.02      121.37      6.11 o
   7   6   2        5.17        5.01      6.07 o
   8   6   2      409.39      401.22      6.59 o
   9   6   2       50.35       40.31      6.20 o
  10   6   2      133.77      136.42      6.49 o
  11   6   2       35.17       32.65      6.28 o
  12   6   2      110.80       98.94      7.01 o
   1   7   2       74.32       78.82      7.05 o
   2   7   2       51.86       52.62      7.18 o
   3   7   2       50.08       61.17      7.59 o
   4   7   2      649.74      667.78      7.79 o
   5   7   2        0.00        3.95      6.44 o
   6   7   2      255.86      254.35      6.73 o
   7   7   2      613.72      674.51      7.51 o
   8   7   2       46.67       45.38      6.35 o
   9   7   2        3.99        9.27      6.65 o
  10   7   2      193.10      168.24      7.39 o
  11   7   2        0.23       12.72      6.76 o
   0   8   2      318.14      310.41     11.03 o
   1   8   2      521.39      597.10      7.96 o
   2   8   2       15.65       27.92      7.06 o
   3   8   2      231.75      263.95      8.47 o
   4   8   2       17.31       23.95      7.27 o
   5   8   2        0.73       11.09      7.38 o
   6   8   2       30.33       30.91      6.71 o
   7   8   2       24.62       28.79      7.30 o
   8   8   2      136.67      127.08      7.16 o
   9   8   2       84.97       67.54      7.30 o
  10   8   2        2.30        6.57      7.66 o
   1   9   2       78.46       91.86      7.64 o
   2   9   2      232.91      231.99      7.77 o
   3   9   2      141.29      152.49      8.31 o
   4   9   2      393.64      387.53      8.54 o
   5   9   2       21.99       25.96      7.58 o
   6   9   2      112.31      115.38      8.20 o
   7   9   2       22.41       15.34      7.55 o
   8   9   2       65.01       64.84      7.76 o
   0  10   2      221.83      235.27     12.22 o
   1  10   2       45.07       41.04      8.23 o
   2  10   2       26.59       29.78      8.03 o
   3  10   2      139.55      129.96      8.05 o
   4  10   2        1.11        7.89      8.12 o
   5  10   2        6.04       13.81      8.44 o
   6  10   2       10.16       10.30      8.32 o
   1  11   2       69.42       63.09      9.44 o
   2  11   2       52.09       47.77      9.13 o
   3  11   2       47.19       42.73     10.05 o
   1   1   3     5181.53     5421.40     25.91 o
   2   1   3     4932.60     4943.35     24.91 o
   3   1   3     2935.30     2892.64     11.97 o
   4   1   3     4649.24     4770.23     18.97 o
   5   1   3      552.63      568.96      6.08 o
   6   1   3      126.31      135.94      5.39 o
   7   1   3      336.28      327.86      5.51 o
   8   1   3      195.91      161.98      5.44 o
   9   1   3      599.26      603.98      6.52 o
  10   1   3     4462.88     4498.38     17.29 o
  11   1   3      144.97      140.75      6.08 o
  12   1   3        2.05        4.76      5.95 o
  13   1   3      131.22      138.24      6.43 o
  14   1   3        0.00        0.85      6.86 o
   0   2   3    38688.05    38368.48    126.98 o
   1   2   3     1418.27     1511.41     12.59 o
   2   2   3    14089.12    14071.72     43.13 o
   3   2   3      972.20      952.40      8.53 o
   4   2   3     1288.64     1168.85      7.91 o
   5   2   3     1344.81     1423.89      7.84 o
   6   2   3     2046.21     2072.87     10.00 o
   7   2   3        1.54        3.09      5.20 o
   8   2   3       83.19       83.77      5.51 o
   9   2   3     1689.71     1708.37     10.88 o
  10   2   3      685.96      653.98      7.03 o
  11   2   3      236.82      239.08      6.13 o
  12   2   3       10.21       16.84      6.18 o
  13   2   3        5.73        4.86      6.89 o
  14   2   3      128.21      121.54      7.40 o
   1   3   3        2.08        4.30      7.26 o
   2   3   3      261.64      307.15      7.01 o
   3   3   3      271.58      262.31      6.64 o
   4   3   3     4087.11     4038.08     23.44 o
   5   3   3       20.12       27.93      5.42 o
   6   3   3      739.01      720.48      6.46 o
   7   3   3        9.56        7.32      5.43 o
   8   3   3      162.52      186.10      5.69 o
   9   3   3      417.34      432.25      7.34 o
  10   3   3       71.61       55.08      5.76 o
  11   3   3      227.59      209.19      6.26 o
  12   3   3        0.02       10.30      6.10 o
  13   3   3        1.70       10.17      6.35 o
   0   4   3     1454.38     1457.87     18.65 o
   1   4   3      278.10      268.28      7.60 o
   2   4   3     1423.85     1417.80      9.44 o
   3   4   3       99.17       98.71      6.34 o
   4   4   3       52.29       69.83      5.80 o
   5   4   3      244.04      261.12      6.12 o
   6   4   3      552.95      530.35      6.59 o
   7   4   3      183.41      194.17      6.17 o
   8   4   3      167.44      167.00      5.48 o
   9   4   3        7.15       10.52      5.15 o
  10   4   3      164.90      142.80      6.04 o
  11   4   3       23.68       37.26      6.15 o
  12   4   3      162.97      159.27      6.89 o
  13   4   3        2.72        7.37      6.80 o
   1   5   3       46.84       66.20      6.94 o
   2   5   3      685.04      688.39      8.17 o
   3   5   3        7.86        7.64      6.31 o
   4   5   3        2.55        9.00      6.22 o
   5   5   3       85.15       80.53      5.57 o
   6   5   3      374.90      405.19      6.68 o
   7   5   3      201.13      199.93      5.77 o
   8   5   3        3.29        5.47      5.78 o
   9   5   3       31.98       29.94      6.16 o
  10   5   3        0.30        3.41      6.80 o
  11   5   3        0.20        7.18      6.28 o
  12   5   3        5.86       14.25      7.04 o
   0   6   3      721.94      783.00     11.62 o
   1   6   3      743.55      724.91      8.62 o
   2   6   3        0.37        2.73      6.71 o
   3   6   3     1059.70     1003.36      9.59 o
   4   6   3      321.78      357.21      7.46 o
   5   6   3      224.96      224.19      6.08 o
   6   6   3       35.68       35.30      5.97 o
   7   6   3       97.52      103.77      5.95 o
   8   6   3       42.02       41.84      6.27 o
   9   6   3      289.17      285.26      6.72 o
  10   6   3        1.11        2.76      6.25 o
  11   6   3      276.72      269.56      7.16 o
  12   6   3       21.04       12.88      7.38 o
   1   7   3      209.94      204.88      7.01 o
   2   7   3      615.89      625.95      8.53 o
   3   7   3       25.75       32.32      7.09 o
   4   7   3      929.38      912.14      9.01 o
   5   7   3        9.11       17.63      6.41 o
   6   7   3       87.45       84.92      6.31 o
   7   7   3       32.45       40.21      6.63 o
   8   7   3      455.84      453.81      7.45 o
   9   7   3       15.27       27.02      6.94 o
  10   7   3       55.37       64.65      7.31 o
  11   7   3        8.36        8.08      6.77 o
   0   8   3      383.90      381.59     10.70 o
   1   8   3       36.41       32.78      7.11 o
   2   8   3      211.90      218.78      7.61 o
   3   8   3      127.75      128.85      7.38 o
   4   8   3       11.32       18.75      6.73 o
   5   8   3      130.47      123.12      7.17 o
   6   8   3       57.29       53.73      6.78 o
   7   8   3       12.77       15.03      6.80 o
   8   8   3        8.70        7.00      7.24 o
   9   8   3      122.64      137.30      7.63 o
  10   8   3       13.98       18.80      7.49 o
   1   9   3       26.59       34.12      7.47 o
   2   9   3       30.30       33.38      7.57 o
   3   9   3       68.88       64.80      7.71 o
   4   9   3       76.20       66.61      7.50 o
   5   9   3       77.75       70.20      8.11 o
   6   9   3       53.49       45.61      7.49 o
   7   9   3      374.60      350.46      8.95 o
   8   9   3       18.03       23.47      8.44 o
   0  10   3       13.75       23.66     12.19 o
   1  10   3       19.19       23.74      8.47 o
   2  10   3       12.01       16.32      7.90 o
   3  10   3       47.21       48.30      8.29 o
   4  10   3        3.06        7.52      8.69 o
   5  10   3      124.04      116.25      8.74 o
   6  10   3       29.34       31.67      8.78 o
   1  11   3       47.10       48.26      9.67 o
   2  11   3        0.14        8.64      9.02 o
   3  11   3        9.31        9.90     17.54 o
   0   0   4      124.77      230.44     26.50 o
   1   0   4    15719.23    15246.61     56.16 o
   2   0   4     8291.65     8246.82     31.72 o
   3   0   4        3.58       10.22      9.58 o
   4   0   4     3422.05     3494.91     16.25 o
   5   0   4      943.86     1012.00     10.32 o
   6   0   4      324.59      320.94      7.93 o
   7   0   4        2.50       12.03      6.92 o
   8   0   4     4247.22     4129.99     22.25 o
   9   0   4      134.03      157.41      6.87 o
  10   0   4      666.21      639.04     10.09 o
  11   0   4       54.74       61.57      8.21 o
  12   0   4      301.34      326.41      9.02 o
  13   0   4       54.15       50.83      9.55 o
  14   0   4       35.78       31.45      8.93 o
   1   1   4     7298.88     7121.31     30.45 o
   2   1   4     3252.62     3161.13     14.30 o
   3   1   4      178.14      181.51      7.14 o
   4   1   4    10804.21    10392.42     36.89 o
   5   1   4     6406.42     6533.49     24.36 o
   6   1   4      691.40      705.94      5.98 o
   7   1   4     2582.47     2568.40     14.57 o
   8   1   4       70.66       84.07      5.31 o
   9   1   4       16.28       17.84      6.01 o
  10   1   4      404.70      415.45      6.21 o
  11   1   4      749.56      752.27      7.30 o
  12   1   4        1.82        5.84      5.65 o
  13   1   4       75.57       81.52      6.84 o
  14   1   4       25.44       35.96      6.87 o
   0   2   4   136056.70   125078.90    618.41 o
   1   2   4    26099.48    25450.78     79.91 o
   2   2   4    11833.03    11499.94     27.35 o
   3   2   4     2915.09     2838.99     11.60 o
   4   2   4     3430.11     3159.77     11.93 o
   5   2   4      311.73      341.71      5.84 o
   6   2   4      626.68      611.19      5.93 o
   7   2   4      767.08      780.48      6.64 o
   8   2   4      788.18      757.56      6.11 o
   9   2   4     1462.60     1460.99      7.52 o
  10   2   4       52.65       51.70      5.71 o
  11   2   4       23.61       26.84      6.07 o
  12   2   4      266.13      294.27      7.15 o
  13   2   4       50.15       55.00      6.58 o
  14   2   4      597.10      540.90     11.98 o
   1   3   4      275.38      322.99      8.50 o
   2   3   4       94.73      116.27      6.18 o
   3   3   4      825.39      871.53      7.77 o
   4   3   4     1309.96     1228.22      7.95 o
   5   3   4       20.40       39.88      5.32 o
   6   3   4     2622.61     2709.16      9.01 o
   7   3   4      490.33      447.95      5.86 o
   8   3   4      585.00      577.81      6.01 o
   9   3   4      583.03      583.20      7.49 o
  10   3   4      481.19      489.08      6.39 o
  11   3   4       72.88       65.71      6.69 o
  12   3   4       13.41       21.61      6.08 o
  13   3   4      114.26      116.33      6.97 o
   0   4   4     4253.80     3905.70     47.79 o
   1   4   4      353.01      391.94      8.06 o
   2   4   4      995.00     1038.46      8.75 o
   3   4   4      966.99      911.89      8.13 o
   4   4   4      285.17      278.03      6.33 o
   5   4   4       92.63       84.81      5.92 o
   6   4   4      437.20      410.80      6.40 o
   7   4   4        3.95        9.87      5.33 o
   8   4   4      308.41      300.29      5.94 o
   9   4   4       13.77        8.28      5.51 o
  10   4   4      104.78       99.86      5.92 o
  11   4   4      709.03      730.82     11.94 o
  12   4   4        2.09        8.45      6.95 o
  13   4   4        8.97       12.47      7.25 o
   1   5   4     1011.41     1055.79      9.36 o
   2   5   4     1588.27     1639.51      9.99 o
   3   5   4      543.22      555.45      7.43 o
   4   5   4     4567.68     4418.12     19.82 o
   5   5   4      371.78      350.48      6.33 o
   6   5   4      244.56      252.01      6.13 o
   7   5   4        4.72       15.17      5.57 o
   8   5   4      392.79      383.99      6.24 o
   9   5   4       77.90       74.76      5.66 o
  10   5   4       97.44      105.77      6.07 o
  11   5   4       17.16       24.08      6.31 o
  12   5   4        6.12       16.04      7.12 o
   0   6   4     2444.15     2602.83     16.95 o
   1   6   4       41.79       55.06      6.84 o
   2   6   4      206.19      231.94      6.97 o
   3   6   4       20.45       20.66      6.51 o
   4   6   4       22.70       29.57      6.98 o
   5   6   4       78.57       91.56      5.95 o
   6   6   4      360.09      323.12      6.58 o
   7   6   4      178.34      188.19      6.48 o
   8   6   4      131.94      140.90      6.25 o
   9   6   4        6.35       15.28      6.49 o
  10   6   4      151.04      153.28      6.87 o
  11   6   4       13.79       23.05      6.65 o
  12   6   4       64.99       54.34      7.56 o
   1   7   4       32.49       40.04      6.79 o
   2   7   4       61.61       63.76      7.04 o
   3   7   4        4.41       10.06      6.26 o
   4   7   4       31.73       35.27      7.29 o
   5   7   4       29.27       20.67      6.76 o
   6   7   4      125.69      154.32      6.65 o
   7   7   4      533.85      535.14      7.44 o
   8   7   4       76.53       91.81      6.94 o
   9   7   4       12.87       13.98      6.62 o
  10   7   4        6.86        8.55      7.26 o
  11   7   4        0.03        8.51      7.69 o
   0   8   4      297.42      315.27     11.99 o
   1   8   4       34.84       48.37      7.20 o
   2   8   4      249.94      255.43      8.10 o
   3   8   4      233.22      229.01      7.99 o
   4   8   4        0.60        9.59      8.00 o
   5   8   4      306.73      327.57      7.84 o
   6   8   4        0.02        3.95      6.94 o
   7   8   4       79.08       75.71      6.79 o
   8   8   4       10.88       14.68      7.29 o
   9   8   4       87.73       64.94      7.63 o
  10   8   4        3.91        4.81      7.76 o
   1   9   4       50.85       55.58      7.94 o
   2   9   4       16.43       21.85      7.89 o
   3   9   4       33.94       29.39      7.62 o
   4   9   4      249.96      254.32      8.90 o
   5   9   4       15.73       24.93      7.74 o
   6   9   4        6.21       12.82      7.39 o
   7   9   4        3.75       11.52      7.96 o
   8   9   4       46.13       40.63      8.29 o
   0  10   4       31.83       31.33     12.86 o
   1  10   4      104.30      103.28      8.98 o
   2  10   4       52.78       54.16      8.60 o
   3  10   4      138.48      126.89      9.18 o
   4  10   4       42.27       34.12      8.86 o
   5  10   4        0.93       10.12      8.92 o
   6  10   4        0.04       14.10      8.77 o
   1  11   4       38.79       38.13      9.92 o
   2  11   4       17.31       14.75     10.25 o
   1   1   5     2538.32     2534.61     14.97 o
   2   1   5       33.57       43.98      7.27 o
   3   1   5     1566.95     1461.31      9.69 o
   4   1   5     1495.03     1571.61      9.02 o
   5   1   5     2351.51     2614.22     12.24 o
   6   1   5     1263.89     1369.39      7.95 o
   7   1   5      676.40      708.81      6.80 o
   8   1   5      837.98      880.55      6.90 o
   9   1   5       60.97       64.85      5.83 o
  10   1   5      219.89      210.41      5.92 o
  11   1   5        0.62        3.51      5.91 o
  12   1   5        0.13       12.86      6.60 o
  13   1   5       25.94       31.33      6.59 o
  14   1   5       36.90       41.71      6.95 o
   0   2   5     6316.98     6350.65     77.60 o
   1   2   5     2466.64     2574.66     15.06 o
   2   2   5     7389.51     7594.21     35.11 o
   3   2   5     7603.04     7415.29     29.76 o
   4   2   5     2387.03     2550.59     12.13 o
   5   2   5       41.55       49.72      5.21 o
   6   2   5       46.64       34.01      5.16 o
   7   2   5        5.23       -2.81      5.43 o
   8   2   5      624.41      612.68      6.42 o
   9   2   5      109.27      118.56      5.71 o
  10   2   5      241.03      232.77      5.94 o
  11   2   5       89.35      102.04      5.64 o
  12   2   5        0.26        3.74      5.60 o
  13   2   5       71.23       63.81      6.71 o
  14   2   5       49.65       49.29      7.24 o
   1   3   5     2083.52     2065.86     12.74 o
   2   3   5     1503.57     1384.36      9.86 o
   3   3   5      330.66      366.07      7.15 o
   4   3   5      325.05      301.68      5.58 o
   5   3   5     4705.29     4803.35     22.50 o
   6   3   5       12.41       20.40      5.41 o
   7   3   5       62.95       70.02      6.11 o
   8   3   5        0.66        9.16      5.58 o
   9   3   5       61.17       77.01      5.65 o
  10   3   5      600.77      590.00      7.04 o
  11   3   5       34.33       43.64      6.61 o
  12   3   5      214.38      226.94      7.36 o
  13   3   5       71.46       74.71      6.57 o
   0   4   5     1313.29     1350.33     17.08 o
   1   4   5       72.49       64.07      6.74 o
   2   4   5       96.64       91.47      7.12 o
   3   4   5     3146.21     3118.49     16.92 o
   4   4   5       48.30       51.26      5.57 o
   5   4   5      543.49      592.85      7.28 o
   6   4   5      101.83      117.59      6.01 o
   7   4   5       32.35       30.89      5.52 o
   8   4   5       32.79       28.57      5.56 o
   9   4   5      106.48       93.72      5.91 o
  10   4   5       38.75       27.23      6.04 o
  11   4   5       34.75       40.03      6.26 o
  12   4   5       23.08       23.79      6.87 o
  13   4   5        0.99        8.13      7.01 o
   1   5   5      260.68      330.43      8.05 o
   2   5   5      130.12      132.60      7.03 o
   3   5   5     1417.14     1497.95      9.79 o
   4   5   5      109.67      114.58      6.03 o
   5   5   5      124.28      127.08      6.11 o
   6   5   5      931.73      894.47      6.95 o
   7   5   5      215.68      207.79      6.32 o
   8   5   5      321.30      296.52      6.05 o
   9   5   5      217.21      212.46      6.04 o
  10   5   5      122.51      128.37      6.64 o
  11   5   5        1.27        8.09      6.87 o
  12   5   5       75.58       90.93      6.99 o
   0   6   5       13.26        0.53     10.17 o
   1   6   5       54.39       71.65      7.35 o
   2   6   5        0.15        0.48      7.25 o
   3   6   5     2187.39     2173.19     10.87 o
   4   6   5      617.06      598.41      8.30 o
   5   6   5      506.38      460.87      7.23 o
   6   6   5      709.05      742.58      7.09 o
   7   6   5        2.92        5.63      6.19 o
   8   6   5      274.10      281.46      6.87 o
   9   6   5       75.97       81.43      6.70 o
  10   6   5        1.06        6.74      7.13 o
  11   6   5      402.74      362.07     11.00 o
  12   6   5        1.08        2.74      7.04 o
   1   7   5      450.17      474.22      8.34 o
   2   7   5      931.71      940.44      9.35 o
   3   7   5      579.27      566.90      8.51 o
   4   7   5      733.15      694.63      9.26 o
   5   7   5      215.24      213.28      7.25 o
   6   7   5      405.51      378.62      6.92 o
   7   7   5       18.13       21.68      6.22 o
   8   7   5       10.54       13.80      6.96 o
   9   7   5       48.10       57.91      6.60 o
  10   7   5      161.65      141.22      6.98 o
  11   7   5       10.36       12.90      7.00 o
   0   8   5        0.10        4.07     10.74 o
   1   8   5      165.48      171.47      8.04 o
   2   8   5        0.89        2.29      7.68 o
   3   8   5       39.37       56.67      7.57 o
   4   8   5        0.11        5.49      8.23 o
   5   8   5      153.81      162.19      7.69 o
   6   8   5        9.70       15.77      7.35 o
   7   8   5       10.06       20.00      6.26 o
   8   8   5       52.33       55.75      7.37 o
   9   8   5       34.14       44.92      7.63 o
  10   8   5        3.02       23.08     29.96 o
   1   9   5      107.50      125.96      7.92 o
   2   9   5       46.28       50.71      8.51 o
   3   9   5      342.85      349.03      8.94 o
   4   9   5       26.69       39.58      9.00 o
   5   9   5        8.58       16.44      8.03 o
   6   9   5      175.21      163.50      8.27 o
   7   9   5      550.20      533.30     11.24 o
   8   9   5      147.00      147.29      9.14 o
   0  10   5      117.02      115.01     12.33 o
   1  10   5      394.18      431.45     11.00 o
   2  10   5       33.58       40.75      8.34 o
   3  10   5       55.85       55.23      9.31 o
   4  10   5        7.71       15.30      8.43 o
   5  10   5       50.94       59.48      8.79 o
   6  10   5      128.51      122.15      9.06 o
   1  11   5       92.61       87.68      9.59 o
   2  11   5       32.97       27.05      9.78 o
   0   0   6    15442.58    14990.31    195.12 o
   1   0   6     4376.58     4036.04     27.07 o
   2   0   6     5249.39     5027.36     23.60 o
   3   0   6      193.89      186.38      9.71 o
   4   0   6    12675.50    12789.79     39.49 o
   5   0   6      672.24      600.84      9.42 o
   6   0   6        0.99        7.28      7.17 o
   7   0   6      101.54      112.36      7.43 o
   8   0   6     1770.07     1591.37     24.70 o
   9   0   6     1223.32     1200.22     11.25 o
  10   0   6     5629.01     5523.06     40.32 o
  11   0   6      864.05      918.18     12.27 o
  12   0   6      742.16      762.53     15.29 o
  13   0   6      292.96      256.00     10.54 o
  14   0   6       98.75       83.99      9.45 o
   1   1   6    31257.74    31277.98    114.89 o
   2   1   6     6932.28     7048.01     24.70 o
   3   1   6     3293.28     3366.56     13.93 o
   4   1   6     5709.29     5522.19     26.25 o
   5   1   6     1621.86     1683.76      8.20 o
   6   1   6        2.41       12.63      5.61 o
   7   1   6     3454.23     3407.44     11.16 o
   8   1   6      114.56      119.71      5.15 o
   9   1   6      254.69      257.04      6.21 o
  10   1   6      829.35      872.87      6.68 o
  11   1   6       11.05       15.21      5.88 o
  12   1   6      136.49      133.04      6.16 o
  13   1   6      435.18      460.83      9.54 o
  14   1   6       29.40       26.12      6.25 o
   0   2   6    19383.76    19034.92     79.03 o
   1   2   6    14766.40    14683.22     73.20 o
   2   2   6     2267.48     2179.30     11.53 o
   3   2   6     4956.08     4979.66     24.25 o
   4   2   6      332.11      306.67      6.51 o
   5   2   6     5021.80     5202.38     19.95 o
   6   2   6      375.40      338.99      5.87 o
   7   2   6      150.72      163.92      5.41 o
   8   2   6       45.74       41.82      5.38 o
   9   2   6      510.62      518.45      6.57 o
  10   2   6        9.92       22.71      5.06 o
  11   2   6      201.06      189.80      5.87 o
  12   2   6        1.62       11.47      6.54 o
  13   2   6       43.03       43.25      6.60 o
  14   2   6      338.68      293.40     17.88 o
   1   3   6     1338.46     1490.76     11.52 o
   2   3   6        0.10        7.33      6.06 o
   3   3   6     1741.52     1798.94     10.14 o
   4   3   6      320.92      282.55      6.46 o
   5   3   6      198.90      256.55      6.05 o
   6   3   6     2493.47     2580.65     11.19 o
   7   3   6     1155.99     1146.43      7.26 o
   8   3   6     1889.02     1972.33     12.17 o
   9   3   6     1164.16     1109.54      9.63 o
  10   3   6        0.66        9.41      5.18 o
  11   3   6       51.45       59.79      6.38 o
  12   3   6       41.06       39.52      6.89 o
  13   3   6       16.84       18.85      7.06 o
   0   4   6     5681.59     5771.00     27.59 o
   1   4   6     2315.99     2525.86     12.92 o
   2   4   6      469.84      459.50      7.95 o
   3   4   6     3404.98     3422.58     13.98 o
   4   4   6        4.55       11.52      5.96 o
   5   4   6      453.06      458.49      6.88 o
   6   4   6      507.25      470.21      5.95 o
   7   4   6       32.90       32.08      5.43 o
   8   4   6     1004.97     1045.24     10.17 o
   9   4   6       51.05       64.44      5.73 o
  10   4   6      109.41      117.04      6.70 o
  11   4   6      198.60      212.78      6.69 o
  12   4   6       47.44       50.30      7.66 o
  13   4   6       13.69       25.62      7.57 o
   1   5   6     2693.97     2688.78     19.15 o
   2   5   6      255.51      259.62      7.13 o
   3   5   6     1291.96     1353.53      9.71 o
   4   5   6      449.60      410.86      7.21 o
   5   5   6      265.10      268.00      6.30 o
   6   5   6       28.25       33.60      5.97 o
   7   5   6      788.49      768.03      7.45 o
   8   5   6      307.90      292.87      6.45 o
   9   5   6      151.22      173.17      6.82 o
  10   5   6      161.06      150.40      6.62 o
  11   5   6      127.15      133.39      7.12 o
  12   5   6        2.16        9.55      7.11 o
   0   6   6      631.65      619.08     11.15 o
   1   6   6      418.40      392.25      8.26 o
   2   6   6       76.25       63.24      7.40 o
   3   6   6       81.66       91.37      7.17 o
   4   6   6      807.66      771.16      8.44 o
   5   6   6       25.24       29.11      5.95 o
   6   6   6      122.63      135.30      6.19 o
   7   6   6      334.62      307.61      6.66 o
   8   6   6        3.96        6.83      6.32 o
   9   6   6      202.25      193.47      6.54 o
  10   6   6       37.00       36.36      7.42 o
  11   6   6      150.18      145.31      7.09 o
  12   6   6       11.45       25.20     14.68 o
   1   7   6       81.00       81.56      7.66 o
   2   7   6        1.97       10.94      7.54 o
   3   7   6      212.20      215.68      7.98 o
   4   7   6      632.47      630.89      9.51 o
   5   7   6       57.75       71.31      6.94 o
   6   7   6       75.49       99.97      6.98 o
   7   7   6        2.06       -0.46      6.21 o
   8   7   6       14.03       28.60      7.20 o
   9   7   6       39.66       50.56      6.84 o
  10   7   6      109.54      108.36      7.10 o
  11   7   6        5.94        9.49      7.75 o
   0   8   6      229.81      233.30     10.58 o
   1   8   6        1.27        5.79      6.71 o
   2   8   6       20.63       25.12      8.16 o
   3   8   6     1103.87     1131.24     13.97 o
   4   8   6       47.22       44.53      7.87 o
   5   8   6       10.64       14.89      8.20 o
   6   8   6      110.63      114.57      8.10 o
   7   8   6       42.28       42.15      6.97 o
   8   8   6        0.37       13.71      8.25 o
   9   8   6        3.08       13.28      7.75 o
   1   9   6       59.81       64.51      8.02 o
   2   9   6       24.97       26.76      8.72 o
   3   9   6       18.78       22.26      7.92 o
   4   9   6        0.67        4.67      8.88 o
   5   9   6        2.96       10.85      7.42 o
   6   9   6       20.26       24.94      8.29 o
   7   9   6        6.42        8.08      8.62 o
   8   9   6        0.09        1.00      8.50 o
   0  10   6       10.97       13.58     12.36 o
   1  10   6      109.53       93.71      8.62 o
   2  10   6       17.55       23.69      8.29 o
   3  10   6        6.38       11.07      9.13 o
   4  10   6        0.96        3.65      9.42 o
   5  10   6        1.81        5.57      8.60 o
   6  10   6       24.37       25.68      8.97 o
   1  11   6        8.30       18.46     10.21 o
   2  11   6        4.40       14.04     11.59 o
   1   1   7     1724.13     1783.21     13.21 o
   2   1   7    13074.92    13005.28     55.03 o
   3   1   7      698.47      719.23      8.20 o
   4   1   7      709.81      714.19      7.47 o
   5   1   7      101.06      102.65      6.10 o
   6   1   7      877.04      984.76      6.96 o
   7   1   7      257.30      249.06      5.66 o
   8   1   7      149.75      144.72      5.52 o
   9   1   7      536.92      536.36      6.08 o
  10   1   7      481.62      456.46      6.14 o
  11   1   7     1343.35     1317.99     11.61 o
  12   1   7        2.08        8.59      6.06 o
  13   1   7      107.08      113.72      6.96 o
  14   1   7       16.76       15.82      6.91 o
   0   2   7     4829.43     5078.77     34.64 o
   1   2   7      815.52      843.29     10.66 o
   2   2   7     1482.87     1484.24     10.47 o
   3   2   7       35.57       59.35      6.24 o
   4   2   7      680.92      671.41      7.27 o
   5   2   7      309.01      335.04      6.10 o
   6   2   7        7.07        7.03      5.20 o
   7   2   7        7.01       13.94      5.40 o
   8   2   7       28.78       29.40      5.33 o
   9   2   7       94.32       87.71      5.75 o
  10   2   7      135.10      149.94      6.13 o
  11   2   7      253.04      243.44      6.50 o
  12   2   7       46.59       63.46      6.12 o
  13   2   7       30.86       30.48      6.55 o
   1   3   7      239.80      241.10      7.83 o
   2   3   7      303.57      284.17      7.54 o
   3   3   7      195.15      201.66      6.70 o
   4   3   7     3603.48     3550.16     20.05 o
   5   3   7        1.61       16.55      5.71 o
   6   3   7      201.90      176.80      5.22 o
   7   3   7      114.19      106.33      5.56 o
   8   3   7       49.84       63.97      6.06 o
   9   3   7     1192.14     1165.51      9.76 o
  10   3   7      276.26      295.18      7.13 o
  11   3   7       84.35       81.72      6.49 o
  12   3   7      219.57      227.31      7.86 o
  13   3   7      118.67      116.17      7.83 o
   0   4   7     4846.17     4847.33     25.49 o
   1   4   7     2196.32     2120.30     11.97 o
   2   4   7     1023.37     1027.34      9.13 o
   3   4   7        0.14        1.87      6.20 o
   4   4   7      172.96      157.64      5.97 o
   5   4   7      971.74      888.31      7.68 o
   6   4   7      292.69      286.47      6.52 o
   7   4   7       76.53       92.25      5.53 o
   8   4   7        8.85       13.60      5.82 o
   9   4   7     1076.65     1032.11     10.22 o
  10   4   7       14.59       26.08      6.36 o
  11   4   7      164.98      158.25      6.76 o
  12   4   7        0.17        8.12      7.68 o
  13   4   7        5.03       10.10      7.42 o
   1   5   7        0.02        3.56      7.39 o
   2   5   7      796.00      763.63      8.30 o
   3   5   7      219.91      229.20      7.11 o
   4   5   7      720.39      699.90      8.06 o
   5   5   7      779.18      778.96      7.60 o
   6   5   7     1017.56     1006.21      7.97 o
   7   5   7      294.46      283.99      6.26 o
   8   5   7      153.71      155.39      6.11 o
   9   5   7      125.69      118.25      6.64 o
  10   5   7       50.34       51.14      6.83 o
  11   5   7        4.24       10.91      6.92 o
  12   5   7       62.21       60.82      7.45 o
   0   6   7      958.97      873.61     12.69 o
   1   6   7        7.46        6.66      7.88 o
   2   6   7      576.67      557.61      8.40 o
   3   6   7        0.63        5.67      6.82 o
   4   6   7       75.56       95.42      7.45 o
   5   6   7      133.89      140.81      6.61 o
   6   6   7      443.38      469.53      7.75 o
   7   6   7      374.42      365.72      7.00 o
   8   6   7      295.36      290.77      6.94 o
   9   6   7      150.12      123.46      6.42 o
  10   6   7        8.48       12.02      6.91 o
  11   6   7       58.00       64.10      6.88 o
   1   7   7       10.09       14.07      7.19 o
   2   7   7      538.29      524.38      9.23 o
   3   7   7      452.33      463.16      8.75 o
   4   7   7     2220.80     2259.93     14.96 o
   5   7   7        6.18       15.77      7.40 o
   6   7   7      101.16       90.64      6.97 o
   7   7   7       14.74       24.41      6.51 o
   8   7   7        0.10        1.66      7.40 o
   9   7   7        2.11        9.76      7.18 o
  10   7   7       81.52       88.30      7.27 o
   0   8   7      149.12      160.51     10.10 o
   1   8   7       21.10       21.02      7.35 o
   2   8   7      270.79      275.88      8.68 o
   3   8   7       12.50       11.32      7.44 o
   4   8   7       54.29       57.41      7.86 o
   5   8   7       58.96       63.39      7.73 o
   6   8   7       11.13       26.31      7.44 o
   7   8   7        3.07        2.67      7.47 o
   8   8   7       56.39       47.87      7.75 o
   9   8   7       11.20       10.68      8.23 o
   1   9   7        5.63        7.57      8.29 o
   2   9   7      386.66      366.40      9.46 o
   3   9   7        2.68        6.21      8.36 o
   4   9   7      104.69      124.05      9.64 o
   5   9   7        8.84       19.63      8.98 o
   6   9   7       27.26       31.16      8.25 o
   7   9   7       17.06       24.19      8.74 o
   8   9   7       21.89       26.19      8.82 o
   0  10   7      514.99      435.08     27.79 o
   1  10   7       14.74       23.47      8.67 o
   2  10   7      116.70      129.75      9.18 o
   3  10   7       11.48       18.33      9.67 o
   4  10   7        9.33       18.27      9.86 o
   5  10   7        8.57       15.30      8.89 o
   6  10   7       32.23       34.66     12.46 o
   1  11   7       87.56       80.04     11.34 o
   0   0   8    16310.80    16500.72     94.98 o
   1   0   8    12175.89    11630.58     66.32 o
   2   0   8      660.90      795.31     11.61 o
   3   0   8     7703.17     7482.82     54.13 o
   4   0   8     2337.39     2604.42     16.04 o
   5   0   8      390.85      518.39      9.30 o
   6   0   8      431.59      429.38      8.81 o
   7   0   8      566.74      615.57      9.11 o
   8   0   8      107.10       94.23      7.66 o
   9   0   8      370.22      365.06      8.93 o
  10   0   8      631.18      606.50     10.25 o
  11   0   8      953.53      918.83     15.49 o
  12   0   8       70.60       86.03      8.60 o
  13   0   8      201.40      206.60      9.47 o
  14   0   8      323.60      360.33     22.34 o
   1   1   8     5807.27     5426.93     34.69 o
   2   1   8     3625.14     3695.08     14.90 o
   3   1   8       34.84       54.36      6.58 o
   4   1   8        5.83        5.35      5.99 o
   5   1   8     1851.34     1760.60      8.95 o
   6   1   8     2019.23     2058.05      8.57 o
   7   1   8     6244.10     6009.22     27.54 o
   8   1   8      989.35      969.33      9.00 o
   9   1   8      644.30      624.56      6.46 o
  10   1   8       42.42       37.36      5.20 o
  11   1   8      295.58      305.93      6.61 o
  12   1   8        2.32        4.91      6.42 o
  13   1   8      367.71      362.16      7.43 o
  14   1   8        4.66        9.03      9.89 o
   0   2   8     3797.25     3566.85     35.42 o
   1   2   8      625.99      599.62     10.15 o
   2   2   8       24.05       17.93      6.71 o
   3   2   8      451.35      399.81      7.01 o
   4   2   8      950.27      989.34      8.11 o
   5   2   8     2057.72     1968.56     10.64 o
   6   2   8      153.58      194.09      6.50 o
   7   2   8       33.73       25.28      5.83 o
   8   2   8       45.82       40.80      5.57 o
   9   2   8      857.92      846.20      7.46 o
  10   2   8       18.53       18.27      5.69 o
  11   2   8      196.14      204.42      6.80 o
  12   2   8       42.49       43.39      6.50 o
  13   2   8        4.90       15.18      6.39 o
   1   3   8     7569.02     7234.36     58.56 o
   2   3   8      798.68      803.58      9.04 o
   3   3   8       95.91       90.68      6.02 o
   4   3   8      959.95      862.05      7.46 o
   5   3   8     1542.16     1413.81      9.77 o
   6   3   8       16.46       21.47      5.83 o
   7   3   8     1852.71     1789.39      9.71 o
   8   3   8        6.42       20.37      5.82 o
   9   3   8       20.37       22.17      5.31 o
  10   3   8       25.51       26.49      6.09 o
  11   3   8        5.62        5.78      6.59 o
  12   3   8       49.72       47.97      6.91 o
  13   3   8      127.13      123.06      7.46 o
   0   4   8     4445.28     4804.62     44.46 o
   1   4   8     5700.34     5897.68     34.98 o
   2   4   8      375.34      396.86      7.71 o
   3   4   8     2931.39     2842.98     11.44 o
   4   4   8     1762.24     1849.43      8.90 o
   5   4   8      103.47      101.46      6.25 o
   6   4   8       57.97       66.65      6.01 o
   7   4   8      105.12      106.77      6.06 o
   8   4   8       36.19       36.66      5.74 o
   9   4   8      403.30      395.00      6.43 o
  10   4   8      111.75      112.40      6.41 o
  11   4   8      217.34      255.00      7.14 o
  12   4   8      155.25      152.26      7.08 o
  13   4   8       60.03       57.93      7.54 o
   1   5   8      720.68      722.64      9.62 o
   2   5   8       34.73       40.55      6.89 o
   3   5   8       27.17       26.96      6.12 o
   4   5   8      240.07      244.86      7.30 o
   5   5   8      115.48      125.79      6.85 o
   6   5   8       63.05       66.01      6.51 o
   7   5   8     1524.95     1464.13     13.55 o
   8   5   8      116.99      111.79      6.39 o
   9   5   8      144.13      157.01      6.41 o
  10   5   8       97.30       87.11      7.33 o
  11   5   8        1.48        5.24      6.97 o
  12   5   8        2.62       14.01      7.22 o
   0   6   8      285.39      274.09     10.24 o
   1   6   8        0.66        5.88      6.39 o
   2   6   8      416.26      394.92      8.01 o
   3   6   8     1003.92     1042.64      9.52 o
   4   6   8      298.83      289.20      7.64 o
   5   6   8      228.54      240.64      7.72 o
   6   6   8       61.04       70.61      6.25 o
   7   6   8       15.40       21.26      6.38 o
   8   6   8        0.19        5.95      6.36 o
   9   6   8      132.35      138.75      6.72 o
  10   6   8        0.24        7.41      6.60 o
  11   6   8       62.08       58.53      7.26 o
   1   7   8      198.41      199.18      7.39 o
   2   7   8        1.49        1.91      7.68 o
   3   7   8      946.50      969.55      9.74 o
   4   7   8      898.77      879.81      9.21 o
   5   7   8      583.45      599.25      8.78 o
   6   7   8      241.44      223.06      7.80 o
   7   7   8        1.40        0.18      6.01 o
   8   7   8       86.35       82.76      6.66 o
   9   7   8       94.50       96.71      6.92 o
  10   7   8       92.64      100.12      7.41 o
   0   8   8        8.55       24.28     11.34 o
   1   8   8       91.38      102.37      7.04 o
   2   8   8        6.96       11.25      8.11 o
   3   8   8      794.18      766.66     10.09 o
   4   8   8      107.95       93.63      7.47 o
   5   8   8       61.41       62.70      8.12 o
   6   8   8        9.96       15.36      8.56 o
   7   8   8       18.37       32.80      7.20 o
   8   8   8       21.07       21.80      7.80 o
   9   8   8       11.23       21.81      8.21 o
   1   9   8        0.14        1.83      7.73 o
   2   9   8        5.93       11.77      7.43 o
   3   9   8        1.02        8.79      8.59 o
   4   9   8        0.01        7.73      9.65 o
   5   9   8        4.26        5.93      8.47 o
   6   9   8       43.55       39.58      8.20 o
   7   9   8        2.95        2.94      8.13 o
   8   9   8       21.39       13.88      8.75 o
   0  10   8       14.01       18.05     11.34 o
   1  10   8       41.22       37.75      8.02 o
   2  10   8       14.79       14.37      8.90 o
   3  10   8        3.54        6.06      9.08 o
   4  10   8        7.55       19.01     10.52 o
   5  10   8       72.09       55.79      9.56 o
   1   1   9      635.46      610.81      9.09 o
   2   1   9     6305.77     6100.90     26.64 o
   3   1   9     1282.40     1289.58      9.02 o
   4   1   9      531.78      592.16      7.52 o
   5   1   9     1436.57     1617.16      8.69 o
   6   1   9      366.13      392.24      5.96 o
   7   1   9     1277.10     1309.28      9.87 o
   8   1   9     1097.44     1114.20      8.11 o
   9   1   9      129.66      116.03      5.85 o
  10   1   9      230.19      208.64      5.47 o
  11   1   9       51.23       53.89      5.92 o
  12   1   9       31.18       33.46      6.41 o
  13   1   9        3.32       18.12      6.32 o
   0   2   9     1838.68     1856.15     22.65 o
   1   2   9      411.18      438.49      8.53 o
   2   2   9     1272.68     1182.45      9.12 o
   3   2   9      878.67      893.02      8.12 o
   4   2   9      366.02      352.23      6.46 o
   5   2   9      396.04      417.30      6.69 o
   6   2   9        9.14       15.63      5.39 o
   7   2   9       48.26       50.34      5.49 o
   8   2   9       58.39       67.68      5.84 o
   9   2   9      144.15      136.45      6.16 o
  10   2   9      755.61      731.26      7.41 o
  11   2   9       16.02       18.30      6.31 o
  12   2   9      107.54      126.96      7.21 o
  13   2   9        4.99       13.97      6.62 o
   1   3   9        3.86       23.86      7.18 o
   2   3   9      359.67      374.68      8.09 o
   3   3   9       60.34       66.16      6.06 o
   4   3   9       34.71       27.44      5.45 o
   5   3   9      192.58      178.38      6.11 o
   6   3   9      325.86      335.84      6.12 o
   7   3   9        6.31        7.26      5.47 o
   8   3   9     1146.27     1151.58     10.24 o
   9   3   9      177.78      194.32      6.10 o
  10   3   9       61.74       74.93      5.58 o
  11   3   9       52.23       58.07      6.76 o
  12   3   9       24.02       35.30      6.49 o
  13   3   9       60.72       55.92      7.15 o
   0   4   9      756.46      844.01     13.70 o
   1   4   9      786.05      736.81     10.57 o
   2   4   9        9.50       32.05      6.06 o
   3   4   9     1161.17     1067.72      8.60 o
   4   4   9     1773.54     1668.46      8.79 o
   5   4   9       17.13       15.90      6.06 o
   6   4   9      735.88      740.31      7.14 o
   7   4   9      951.13      945.81      7.16 o
   8   4   9      363.82      323.28      6.43 o
   9   4   9      263.28      252.17      6.22 o
  10   4   9       28.31       42.02      6.09 o
  11   4   9      196.03      194.51      6.94 o
  12   4   9      123.42      115.29      7.14 o
  13   4   9        0.02        7.15     14.62 o
   1   5   9      226.35      242.14      7.63 o
   2   5   9     1830.19     1707.77     11.53 o
   3   5   9       42.55       30.66      6.29 o
   4   5   9      610.40      628.26      8.47 o
   5   5   9        4.07        6.02      6.15 o
   6   5   9     1220.50     1226.57      8.84 o
   7   5   9        1.47        7.06      6.10 o
   8   5   9       56.62       61.54      6.41 o
   9   5   9        1.04       13.81      6.23 o
  10   5   9      515.36      523.54      8.49 o
  11   5   9       16.42       22.98      7.06 o
  12   5   9       35.45       33.04      8.06 o
   0   6   9       10.29       15.20     10.41 o
   1   6   9       45.83       59.61      7.49 o
   2   6   9        2.50        6.89      6.93 o
   3   6   9        1.07        0.95      6.85 o
   4   6   9        0.04       -0.65      6.75 o
   5   6   9       35.49       50.29      7.10 o
   6   6   9      250.85      236.57      7.27 o
   7   6   9       15.31       20.20      6.38 o
   8   6   9       20.12       15.68      6.43 o
   9   6   9        0.75       12.66      6.70 o
  10   6   9       20.19       24.35      6.85 o
  11   6   9        0.22        5.53      7.06 o
   1   7   9        7.26       13.34      7.52 o
   2   7   9        1.79        6.05      7.62 o
   3   7   9       61.96       56.94      7.78 o
   4   7   9      139.35      151.93      7.88 o
   5   7   9      190.39      201.11      7.29 o
   6   7   9      433.18      423.59      7.88 o
   7   7   9       72.17       82.30      7.44 o
   8   7   9      300.52      309.27      7.54 o
   9   7   9        0.03        4.90      7.17 o
  10   7   9      187.71      210.43      8.53 o
   0   8   9      161.66      161.01      9.82 o
   1   8   9        8.63       17.58      7.97 o
   2   8   9       19.78       19.92      7.93 o
   3   8   9        2.63        4.06      8.29 o
   4   8   9       32.59       32.77      7.46 o
   5   8   9        7.59       13.21      7.31 o
   6   8   9      447.51      443.67      9.29 o
   7   8   9       15.35       17.16      7.13 o
   8   8   9       80.74       89.74      7.70 o
   9   8   9        0.88        6.66      8.30 o
   1   9   9        1.27        4.70      8.41 o
   2   9   9       41.52       47.20      9.22 o
   3   9   9       17.58       20.18      8.05 o
   4   9   9       92.54       96.91      8.68 o
   5   9   9        0.13        2.24      8.87 o
   6   9   9        8.11        8.31      7.97 o
   7   9   9        0.01        0.17      8.76 o
   0  10   9       46.61       61.10     13.31 o
   1  10   9        1.87        9.53      9.05 o
   2  10   9       36.65       38.79      8.87 o
   3  10   9       61.10       63.15     10.01 o
   4  10   9        1.46       10.64      9.87 o
   5  10   9        1.53        6.86      9.46 o
   0   0  10     1746.34     1695.47     27.40 o
   1   0  10     2241.35     2100.06     17.90 o
   2   0  10      629.72      614.01     10.75 o
   3   0  10     4621.46     4291.56     18.83 o
   4   0  10      993.07      959.83     10.86 o
   5   0  10     1967.24     1975.99     16.08 o
   6   0  10      805.76      799.15     10.22 o
   7   0  10       10.23        6.19      7.24 o
   8   0  10      545.16      552.81      8.76 o
   9   0  10      342.31      368.08      8.58 o
  10   0  10      436.94      413.40      9.15 o
  11   0  10      225.03      221.56      8.76 o
  12   0  10      275.78      283.92     10.23 o
  13   0  10      298.20      307.61     14.32 o
   1   1  10      197.06      154.93      8.01 o
   2   1  10      280.32      293.34      7.27 o
   3   1  10     3632.11     3730.51     15.16 o
   4   1  10       95.29      110.97      6.60 o
   5   1  10      509.86      445.17      6.87 o
   6   1  10      528.23      487.59      6.67 o
   7   1  10     2819.86     2818.44     19.93 o
   8   1  10      544.73      529.81      6.48 o
   9   1  10     1380.31     1342.43      7.52 o
  10   1  10       30.08       45.34      6.17 o
  11   1  10        1.05       -1.82      6.09 o
  12   1  10       22.01       33.75      6.85 o
  13   1  10      403.10      378.77      7.30 o
   0   2  10     9466.70     9586.37    110.94 o
   1   2  10     6093.50     6225.65     41.75 o
   2   2  10     1671.86     1739.99     10.56 o
   3   2  10      921.25      893.58      8.01 o
   4   2  10     1266.12     1266.59      8.04 o
   5   2  10       25.47       31.46      5.60 o
   6   2  10       25.31       34.07      5.78 o
   7   2  10      803.97      814.82      6.60 o
   8   2  10      676.87      628.65      6.68 o
   9   2  10       36.23       46.99      5.99 o
  10   2  10      102.39      114.52      6.02 o
  11   2  10      955.44     1014.46     14.12 o
  12   2  10       24.01       26.20      6.10 o
  13   2  10       11.27       13.03      6.94 o
   1   3  10    12000.78    11895.15    122.33 o
   2   3  10     4359.72     4443.43     20.13 o
   3   3  10     3242.24     3310.45     15.37 o
   4   3  10       27.21       29.21      5.66 o
   5   3  10     1704.51     1640.52      9.05 o
   6   3  10      149.44      145.79      5.66 o
   7   3  10      434.38      410.38      6.19 o
   8   3  10       99.99      108.45      5.77 o
   9   3  10      191.56      223.88      5.95 o
  10   3  10        0.01        8.35      5.85 o
  11   3  10      215.81      227.10      6.37 o
  12   3  10       36.61       42.37      6.54 o
  13   3  10      277.79      288.30      9.32 o
   0   4  10       23.30       68.21     11.07 o
   1   4  10     4071.52     4167.99     18.22 o
   2   4  10     1197.05     1226.35      9.93 o
   3   4  10     2055.35     1955.06     10.55 o
   4   4  10      604.87      595.06      6.75 o
   5   4  10      844.69      875.54      8.93 o
   6   4  10      308.32      321.98      6.46 o
   7   4  10      114.76      121.34      6.09 o
   8   4  10      204.36      235.88      6.00 o
   9   4  10      259.65      271.98      6.53 o
  10   4  10        7.36       16.45      5.90 o
  11   4  10       93.37       92.86      6.82 o
  12   4  10       10.13       13.60      7.81 o
   1   5  10        1.17        5.31      8.10 o
   2   5  10       43.42       50.26      7.02 o
   3   5  10      252.25      250.74      7.83 o
   4   5  10      680.50      745.29      8.48 o
   5   5  10       53.19       53.43      6.49 o
   6   5  10        7.08       11.72      6.31 o
   7   5  10     1817.39     1787.14     17.92 o
   8   5  10      418.08      417.48      6.98 o
   9   5  10       78.94       79.23      7.05 o
  10   5  10       34.30       37.20      6.65 o
  11   5  10       62.24       53.30      7.21 o
  12   5  10       14.23       28.88      7.48 o
   0   6  10      119.85      107.45     11.33 o
   1   6  10      793.21      749.11     10.10 o
   2   6  10      194.66      198.99      7.91 o
   3   6  10      624.29      663.84     10.13 o
   4   6  10        1.23        6.61      6.86 o
   5   6  10      488.21      461.64      7.71 o
   6   6  10      683.53      671.20      7.90 o
   7   6  10        0.07        8.57      7.14 o
   8   6  10       47.22       46.16      6.72 o
   9   6  10       82.28       98.22      6.65 o
  10   6  10       31.88       35.76      6.93 o
  11   6  10       81.96       73.85      7.85 o
   1   7  10      475.15      465.93      9.62 o
   2   7  10      147.95      118.43      7.62 o
   3   7  10      267.04      270.22      7.58 o
   4   7  10        1.21       -1.10      7.29 o
   5   7  10       17.61       19.45      6.53 o
   6   7  10       78.37       94.48      7.68 o
   7   7  10      140.38      143.54      7.17 o
   8   7  10        0.20        6.55      7.18 o
   9   7  10       22.79       22.17      6.99 o
  10   7  10        5.14        5.84      7.59 o
   0   8  10        5.52       19.25     11.54 o
   1   8  10       63.79       68.32      7.27 o
   2   8  10       20.99       30.79      8.40 o
   3   8  10        7.48       15.30      8.04 o
   4   8  10      308.24      308.61      8.75 o
   5   8  10      108.22      119.45      7.84 o
   6   8  10       37.96       52.24      8.78 o
   7   8  10       10.59       12.01      7.37 o
   8   8  10        7.54       14.14      7.49 o
   9   8  10       45.94       47.83      8.50 o
   1   9  10        0.19        1.55      8.24 o
   2   9  10      172.01      158.40      8.11 o
   3   9  10        0.07        4.68      9.49 o
   4   9  10        2.17       10.02      8.73 o
   5   9  10        1.35       10.73      8.67 o
   6   9  10       57.43       59.77      8.47 o
   7   9  10       11.09       17.87      8.38 o
   0  10  10       74.17       75.31     13.44 o
   1  10  10        4.06       12.90      8.83 o
   2  10  10        7.20       13.06      8.91 o
   3  10  10       68.13       72.75     10.02 o
   4  10  10        8.61       18.70      9.63 o
   5  10  10       10.68       17.86      9.25 o
   1   1  11      684.35      728.93      8.97 o
   2   1  11      275.60      293.38      6.97 o
   3   1  11     3046.92     3181.08     18.07 o
   4   1  11     2703.06     2827.61     10.60 o
   5   1  11       22.08       40.25      5.71 o
   6   1  11     1006.23     1086.15      7.60 o
   7   1  11        0.83       -0.73      5.21 o
   8   1  11       10.41       21.57      5.00 o
   9   1  11      458.98      433.87      6.23 o
  10   1  11       41.84       48.44      5.75 o
  11   1  11      197.76      181.67      6.07 o
  12   1  11        0.96       14.77      5.78 o
  13   1  11      247.06      246.52      8.19 o
   0   2  11     1913.28     2123.41     22.66 o
   1   2  11      747.01      759.21      9.54 o
   2   2  11     4746.93     4656.89     34.24 o
   3   2  11        9.59       13.38      6.64 o
   4   2  11      480.73      526.57      6.53 o
   5   2  11       30.02       47.95      5.40 o
   6   2  11      101.80       96.86      5.41 o
   7   2  11      697.20      655.59      9.60 o
   8   2  11        8.95       10.69      5.39 o
   9   2  11       11.33       16.67      5.87 o
  10   2  11       17.08       20.19      6.08 o
  11   2  11      128.26      113.69      6.63 o
  12   2  11       13.48       23.26      6.54 o
  13   2  11        2.61        7.02      6.79 o
   1   3  11      151.50      140.35      8.24 o
   2   3  11     2692.00     2825.85     16.36 o
   3   3  11     1497.20     1484.64     10.14 o
   4   3  11      768.26      744.18      7.37 o
   5   3  11        2.91        0.96      5.35 o
   6   3  11       99.12      110.87      6.15 o
   7   3  11      665.13      656.20      7.23 o
   8   3  11       51.07       58.43      5.59 o
   9   3  11      640.81      585.05      7.12 o
  10   3  11      239.69      263.48      6.60 o
  11   3  11       62.95       69.89      6.55 o
  12   3  11        8.57       17.51      6.90 o
  13   3  11       26.99       37.78      7.40 o
   0   4  11       14.35       41.79     11.45 o
   1   4  11      259.50      313.68      8.04 o
   2   4  11        5.62        1.85      7.35 o
   3   4  11       45.93       47.13      7.20 o
   4   4  11      458.60      439.99      6.94 o
   5   4  11      148.60      135.34      6.45 o
   6   4  11      172.42      183.20      6.21 o
   7   4  11      111.44      104.22      6.30 o
   8   4  11      511.04      535.35      7.63 o
   9   4  11      186.84      203.48      5.98 o
  10   4  11      165.31      154.66      6.64 o
  11   4  11      196.70      186.99      7.08 o
  12   4  11       29.85       37.26      6.85 o
   1   5  11       88.03       72.54      7.70 o
   2   5  11      307.93      287.46      8.35 o
   3   5  11       11.43       19.76      6.88 o
   4   5  11     3807.74     3787.70     20.19 o
   5   5  11     2509.13     2429.95     21.74 o
   6   5  11      329.87      343.84      6.73 o
   7   5  11      363.09      347.55      6.90 o
   8   5  11       87.84       86.31      5.94 o
   9   5  11      253.97      255.54      7.34 o
  10   5  11      199.09      210.93      7.63 o
  11   5  11       98.96       91.48      7.58 o
  12   5  11       10.15       16.68      7.90 o
   0   6  11      364.81      358.26      9.67 o
   1   6  11      355.67      371.95      9.28 o
   2   6  11      601.88      612.75      9.28 o
   3   6  11      484.35      457.92      8.85 o
   4   6  11      627.98      625.47      9.00 o
   5   6  11      410.05      434.43      7.86 o
   6   6  11        5.06        7.42      7.39 o
   7   6  11       52.10       48.23      6.96 o
   8   6  11       44.66       50.32      6.80 o
   9   6  11      100.43       87.00      6.74 o
  10   6  11        2.70       11.62      6.86 o
  11   6  11       25.34       42.14      8.18 o
   1   7  11        7.46       12.16      7.66 o
   2   7  11      211.86      210.79      8.72 o
   3   7  11        7.11        9.44      7.63 o
   4   7  11       86.88       80.48      6.87 o
   5   7  11        8.97        5.92      7.85 o
   6   7  11      600.05      587.17      9.13 o
   7   7  11       48.18       53.78      7.65 o
   8   7  11        5.73        6.04      6.71 o
   9   7  11        1.99        6.55      7.48 o
  10   7  11      135.15      135.42      7.42 o
   0   8  11      652.10      640.72     13.59 o
   1   8  11       69.82       67.43      8.35 o
   2   8  11       21.50       34.14      8.49 o
   3   8  11       42.54       37.69      8.07 o
   4   8  11        5.89       11.65      8.30 o
   5   8  11       69.05       84.20      8.12 o
   6   8  11       90.20       90.47      8.58 o
   7   8  11      146.11      136.75      7.81 o
   8   8  11      200.55      204.01      9.15 o
   9   8  11      127.69      117.33      8.79 o
   1   9  11        6.22       13.60      8.39 o
   2   9  11      115.48      127.96      8.35 o
   3   9  11       44.33       38.51      9.84 o
   4   9  11      389.73      383.85     11.24 o
   5   9  11        0.76        5.91      8.98 o
   6   9  11       13.39       22.00      9.30 o
   7   9  11       62.11       50.50      8.49 o
   0  10  11       90.02      113.42     13.86 o
   1  10  11       11.36       13.93      8.87 o
   2  10  11       48.67       46.22      9.67 o
   3  10  11       31.89       25.50      9.69 o
   4  10  11       32.56       28.64     10.57 o
   5  10  11        4.76        5.35     44.11 o
   0   0  12     1047.50     1042.46     22.17 o
   1   0  12       35.82       41.09      9.68 o
   2   0  12      459.89      439.40     10.36 o
   3   0  12     4841.59     4713.11     22.37 o
   4   0  12       86.60      104.55      8.47 o
   5   0  12      284.92      220.94      8.76 o
   6   0  12     3917.35     3978.19     36.69 o
   7   0  12      815.75      784.76      9.34 o
   8   0  12     1094.39     1178.49     13.03 o
   9   0  12      768.36      748.77      8.87 o
  10   0  12       23.10       17.41      8.59 o
  11   0  12      273.88      259.88      8.99 o
  12   0  12      149.65      160.96      9.39 o
  13   0  12       70.27       73.78      8.92 o
   1   1  12     5945.64     5521.54     22.50 o
   2   1  12     1059.90      961.97      8.84 o
   3   1  12       12.37        9.55      6.30 o
   4   1  12       30.08       34.94      6.01 o
   5   1  12     2582.34     2391.84     11.44 o
   6   1  12       90.61       92.06      5.73 o
   7   1  12     2750.77     2626.19     11.61 o
   8   1  12      169.77      155.93      5.56 o
   9   1  12     1540.63     1506.55      8.76 o
  10   1  12      134.26      135.30      6.30 o
  11   1  12        6.77       15.72      5.96 o
  12   1  12      278.42      252.91      6.44 o
  13   1  12      107.73      109.77      7.21 o
   0   2  12      188.77      247.24     10.84 o
   1   2  12     3684.33     3662.34     25.84 o
   2   2  12      113.48      123.78      7.07 o
   3   2  12     3894.22     3714.34     16.31 o
   4   2  12       32.46       46.84      6.43 o
   5   2  12      106.93       87.70      5.37 o
   6   2  12       91.43       82.38      6.29 o
   7   2  12       16.30       21.20      5.83 o
   8   2  12       35.62       33.18      5.47 o
   9   2  12      110.73      123.98      5.69 o
  10   2  12        8.99       16.58      5.79 o
  11   2  12      850.20      877.64      9.75 o
  12   2  12        0.01        7.86      6.60 o
  13   2  12      177.18      181.08      7.83 o
   1   3  12     3569.12     3620.99     25.78 o
   2   3  12     5794.49     5994.11     29.98 o
   3   3  12     1411.04     1347.26      9.06 o
   4   3  12      276.86      277.62      6.61 o
   5   3  12      435.95      428.96      6.61 o
   6   3  12      231.36      234.02      6.64 o
   7   3  12     3840.59     3814.55     26.45 o
   8   3  12      367.33      380.64      6.63 o
   9   3  12      211.19      213.73      5.91 o
  10   3  12        2.98       10.02      6.71 o
  11   3  12      285.87      271.34      6.80 o
  12   3  12        0.01        6.94      6.15 o
  13   3  12      186.30      173.23      8.98 o
   0   4  12        3.63       10.34     11.17 o
   1   4  12      490.92      440.70      8.36 o
   2   4  12      139.05      145.43      7.01 o
   3   4  12     1715.52     1530.60     11.31 o
   4   4  12      490.31      479.45      7.92 o
   5   4  12      897.74      880.56      7.49 o
   6   4  12      705.15      714.21      7.40 o
   7   4  12      172.95      172.36      6.41 o
   8   4  12      596.68      600.84      6.56 o
   9   4  12      450.71      450.22      6.81 o
  10   4  12      244.91      246.70      6.66 o
  11   4  12       10.93       14.34      6.83 o
  12   4  12       55.46       59.08      7.15 o
   1   5  12      974.39      975.25     10.02 o
   2   5  12        1.29        4.01      7.09 o
   3   5  12       23.82       22.36      6.57 o
   4   5  12       45.54       49.09      7.76 o
   5   5  12     1661.51     1623.88      9.76 o
   6   5  12      352.90      353.97      7.10 o
   7   5  12     1021.87     1006.98     11.91 o
   8   5  12        0.09        9.46      6.22 o
   9   5  12       60.03       65.23      6.68 o
  10   5  12       27.33       30.70      7.72 o
  11   5  12        0.03        1.40      6.96 o
  12   5  12       27.50       33.15     20.78 o
   0   6  12       32.08       22.32     10.16 o
   1   6  12      426.54      472.62      9.45 o
   2   6  12     1158.80     1101.45     10.49 o
   3   6  12     1116.92     1090.68     13.44 o
   4   6  12      836.48      767.10      9.17 o
   5   6  12      240.58      247.46      7.74 o
   6   6  12       65.46       87.98      6.57 o
   7   6  12        5.84        7.34      6.49 o
   8   6  12       20.01       22.67      6.46 o
   9   6  12       36.70       49.57      7.19 o
  10   6  12        0.48        6.80      7.17 o
  11   6  12      332.06      287.42      8.41 o
   1   7  12      157.04      150.46      8.38 o
   2   7  12       39.30       46.02      8.67 o
   3   7  12        3.25        6.98      7.88 o
   4   7  12       60.32       66.61      8.08 o
   5   7  12        5.44       11.59      8.24 o
   6   7  12       17.96       24.20      7.05 o
   7   7  12        1.86       19.24      7.39 o
   8   7  12      130.61      125.50      7.84 o
   9   7  12       22.59       29.80      7.69 o
  10   7  12       43.85       42.80      7.66 o
   0   8  12       23.41       42.03     10.78 o
   1   8  12      170.08      170.65      8.13 o
   2   8  12       67.48       55.51      8.83 o
   3   8  12       90.84       91.24      9.45 o
   4   8  12      135.50      115.27      8.68 o
   5   8  12       42.90       56.83      8.64 o
   6   8  12        4.97       13.90      8.78 o
   7   8  12        1.89        6.48      8.34 o
   8   8  12        1.12        9.62      8.02 o
   1   9  12        0.73       -3.33      8.64 o
   2   9  12       12.01       17.86      9.25 o
   3   9  12       73.33       62.55      9.35 o
   4   9  12        2.47        3.45      9.39 o
   5   9  12       10.50       15.31      9.84 o
   6   9  12        4.06       11.09      9.31 o
   7   9  12       63.61       55.14      8.96 o
   0  10  12       93.16       97.23     13.51 o
   1  10  12        3.26        6.55      9.85 o
   2  10  12        2.31        9.74      9.39 o
   3  10  12        2.93        2.40      9.68 o
   4  10  12        0.06       10.95     12.18 o
   1   1  13       49.24       62.87      7.41 o
   2   1  13     2203.91     2159.96     16.12 o
   3   1  13      396.09      386.01      7.06 o
   4   1  13       64.19       51.67      5.94 o
   5   1  13      161.79      169.59      6.51 o
   6   1  13      489.97      531.76      6.55 o
   7   1  13      191.67      189.23      5.96 o
   8   1  13      101.60      109.82      5.92 o
   9   1  13       18.48       29.67      5.41 o
  10   1  13      115.65      101.31      5.80 o
  11   1  13        0.00       13.87      6.19 o
  12   1  13       16.12       19.58      6.22 o
  13   1  13        0.68        7.56      6.67 o
   0   2  13       17.83       23.56      8.70 o
   1   2  13     1228.22     1262.03     13.42 o
   2   2  13     1323.03     1234.79      9.45 o
   3   2  13      822.55      905.19      8.71 o
   4   2  13      828.19      833.64      7.58 o
   5   2  13      198.10      196.97      6.14 o
   6   2  13      797.30      802.52      7.04 o
   7   2  13       22.94       25.14      5.77 o
   8   2  13        0.29        4.41      5.05 o
   9   2  13       56.66       56.40      5.81 o
  10   2  13        0.11       13.45      6.01 o
  11   2  13       12.78       15.31      6.25 o
  12   2  13      316.37      311.18      7.59 o
  13   2  13       43.02       40.50      7.62 o
   1   3  13     2930.36     3041.75     25.46 o
   2   3  13     1665.99     1578.77     10.73 o
   3   3  13     1666.88     1677.64     13.95 o
   4   3  13     1545.46     1529.63     11.83 o
   5   3  13      186.29      187.64      5.94 o
   6   3  13      101.95      101.63      5.57 o
   7   3  13      109.23      115.06      6.43 o
   8   3  13      102.59       97.45      5.62 o
   9   3  13        3.01       12.00      5.90 o
  10   3  13      398.01      410.10      8.23 o
  11   3  13       46.41       56.03      6.71 o
  12   3  13        5.22       11.39      6.59 o
   0   4  13       96.31      120.40     13.80 o
   1   4  13     1815.47     1823.85     13.70 o
   2   4  13       75.51       64.04      7.05 o
   3   4  13      104.53      113.04      7.06 o
   4   4  13       15.97       18.26      7.45 o
   5   4  13      389.87      412.10      7.40 o
   6   4  13      269.25      255.90      6.82 o
   7   4  13        0.16        9.02      5.90 o
   8   4  13      122.50      112.87      6.41 o
   9   4  13       95.89       97.82      6.40 o
  10   4  13        1.45        9.27      6.16 o
  11   4  13       15.84       13.92      6.63 o
  12   4  13       41.58       38.50      7.37 o
   1   5  13      165.96      160.93      9.43 o
   2   5  13      153.48      145.06      7.99 o
   3   5  13     1001.36      960.69      9.41 o
   4   5  13      637.00      665.03      9.06 o
   5   5  13      237.09      246.91      6.65 o
   6   5  13      220.31      231.46      6.92 o
   7   5  13      572.42      581.72      7.63 o
   8   5  13      501.69      514.18      8.28 o
   9   5  13       23.52       21.51      6.65 o
  10   5  13      146.21      161.25      7.04 o
  11   5  13        0.31       10.54      7.27 o
   0   6  13      281.07      283.41     18.30 o
   1   6  13       58.36       62.56      8.07 o
   2   6  13       22.10       17.65      8.43 o
   3   6  13       44.96       39.92      8.12 o
   4   6  13      137.68      137.94      7.70 o
   5   6  13      748.58      756.85      8.76 o
   6   6  13      154.69      170.45      8.07 o
   7   6  13      269.21      254.00      7.68 o
   8   6  13       88.81       99.64      6.50 o
   9   6  13        5.25       12.23      6.90 o
  10   6  13        0.73       14.56      7.74 o
  11   6  13        6.29       16.06     13.30 o
   1   7  13      136.74      145.33      9.72 o
   2   7  13      123.14      150.30      8.88 o
   3   7  13        0.09        4.44      8.02 o
   4   7  13       64.35       62.47      8.88 o
   5   7  13       19.78       29.49      8.00 o
   6   7  13        0.05        7.60      7.09 o
   7   7  13        0.02        9.05      7.47 o
   8   7  13        5.93       10.03      7.83 o
   9   7  13      122.98      103.37      7.23 o
  10   7  13       80.20       73.06     15.74 o
   0   8  13       12.43       25.27     11.54 o
   1   8  13        2.60        4.67      7.76 o
   2   8  13       72.65       63.55      8.70 o
   3   8  13      189.03      192.74      8.68 o
   4   8  13        0.69        5.10      7.66 o
   5   8  13       11.52       16.61      8.26 o
   6   8  13       14.86       25.52      8.34 o
   7   8  13       78.73       67.96      7.90 o
   8   8  13       67.64       82.42      8.76 o
   1   9  13       36.90       39.27      9.73 o
   2   9  13       75.61      108.82      9.23 o
   3   9  13       32.48       27.55      9.69 o
   4   9  13      204.27      205.39     10.52 o
   5   9  13       17.98       19.63      9.19 o
   6   9  13       15.85       23.00      9.76 o
   0  10  13      135.07      117.66     15.26 o
   1  10  13        1.41        9.67     10.03 o
   2  10  13       10.21       15.92     10.43 o
   3  10  13       41.21       38.49      9.03 o
   4  10  13       27.38       21.93     37.99 o
   0   0  14     1593.89     1792.11     24.43 o
   1   0  14      490.91      471.40     11.01 o
   2   0  14      327.84      338.91     10.24 o
   3   0  14      323.79      405.41      9.40 o
   4   0  14     4370.84     4410.28     31.27 o
   5   0  14      459.53      450.03     10.26 o
   6   0  14      767.52      768.86     13.92 o
   7   0  14      136.65      152.24      7.58 o
   8   0  14      709.70      711.58      9.17 o
   9   0  14      236.26      201.77      9.43 o
  10   0  14      174.42      158.98      8.66 o
  11   0  14      146.43      160.86      8.95 o
  12   0  14        0.77        7.05      9.24 o
  13   0  14        4.86       12.12      8.71 o
   1   1  14     1741.45     1593.12     10.73 o
   2   1  14     1136.20     1071.39      9.50 o
   3   1  14     2195.61     2305.76     11.21 o
   4   1  14       55.96       46.62      6.38 o
   5   1  14        0.18        5.50      6.23 o
   6   1  14      258.88      242.72      6.08 o
   7   1  14     1681.36     1605.53      9.95 o
   8   1  14        6.62       10.08      6.20 o
   9   1  14       16.29       23.44      6.10 o
  10   1  14       52.50       44.90      5.96 o
  11   1  14       13.58       21.77      6.22 o
  12   1  14      490.36      500.83      7.82 o
  13   1  14      194.52      188.36      7.44 o
   0   2  14     3006.81     3063.78     19.92 o
   1   2  14      796.13      713.44      9.13 o
   2   2  14      615.63      597.82      8.31 o
   3   2  14      717.54      665.99      8.72 o
   4   2  14       60.33       75.37      6.53 o
   5   2  14      642.45      646.23      7.01 o
   6   2  14      985.53      998.91      8.94 o
   7   2  14      267.90      273.25      6.61 o
   8   2  14      361.16      354.23      6.05 o
   9   2  14       60.34       47.24      5.92 o
  10   2  14        0.42        6.70      6.21 o
  11   2  14       97.92      101.34      6.46 o
  12   2  14       52.96       57.83      6.39 o
  13   2  14      163.46      129.75     21.45 o
   1   3  14      173.45      186.14      7.69 o
   2   3  14      471.74      460.32      9.14 o
   3   3  14      150.35      148.63      7.11 o
   4   3  14      163.25      190.66      6.26 o
   5   3  14     1236.91     1197.53      8.46 o
   6   3  14      231.61      205.56      6.10 o
   7   3  14      878.04      885.80      8.19 o
   8   3  14      135.19      151.04      5.65 o
   9   3  14      382.23      361.18      6.93 o
  10   3  14       65.38       79.79      6.14 o
  11   3  14       21.44       34.72      6.52 o
  12   3  14        1.37        4.75      6.70 o
   0   4  14      109.46      142.52     13.70 o
   1   4  14      117.11      116.76      7.31 o
   2   4  14      866.80      905.31     10.12 o
   3   4  14     1382.79     1319.19      9.23 o
   4   4  14        0.33        9.31      6.35 o
   5   4  14      358.43      346.49      7.35 o
   6   4  14      578.02      582.94      7.26 o
   7   4  14      504.89      549.12      7.30 o
   8   4  14      113.15      122.86      6.31 o
   9   4  14       10.31       11.87      6.34 o
  10   4  14       17.79       23.18      6.08 o
  11   4  14      304.65      303.88      7.32 o
  12   4  14        0.16        5.41      7.15 o
   1   5  14     1518.70     1457.83     20.93 o
   2   5  14      756.95      719.24      9.50 o
   3   5  14      754.31      733.71      9.53 o
   4   5  14      501.63      516.16      8.84 o
   5   5  14      214.71      190.45      6.90 o
   6   5  14      101.36      106.54      6.65 o
   7   5  14       24.16       27.25      6.73 o
   8   5  14       43.84       47.79      6.97 o
   9   5  14      211.32      192.75      7.19 o
  10   5  14      149.53      151.16      7.28 o
  11   5  14       87.89       98.96      7.79 o
   0   6  14       54.65       42.38      9.86 o
   1   6  14      137.00      137.27      8.42 o
   2   6  14       94.21       86.56      8.40 o
   3   6  14      756.81      711.15      9.04 o
   4   6  14        7.04       15.21      7.80 o
   5   6  14      465.41      480.28      8.53 o
   6   6  14       13.55       17.15      7.86 o
   7   6  14       82.70       96.01      7.61 o
   8   6  14       89.31      102.32      7.36 o
   9   6  14      185.91      174.91      7.74 o
  10   6  14        1.88       12.67      7.44 o
   1   7  14       27.34       32.25      8.92 o
   2   7  14      209.65      207.85      9.92 o
   3   7  14        1.47        1.46      8.01 o
   4   7  14        4.77       12.64      9.17 o
   5   7  14       91.91       86.66      8.28 o
   6   7  14        0.29        4.80      8.04 o
   7   7  14      695.37      709.84      9.77 o
   8   7  14       34.63       34.71      7.70 o
   9   7  14        0.09        5.66      7.65 o
   0   8  14       23.43       28.03     14.23 o
   1   8  14      282.74      297.30      9.60 o
   2   8  14       15.01       33.45     10.09 o
   3   8  14       26.42       30.17     10.02 o
   4   8  14       10.93        6.43      9.27 o
   5   8  14      150.05      151.07      8.61 o
   6   8  14        7.02       -1.48      8.56 o
   7   8  14       89.53       91.49      8.90 o
   8   8  14       13.93       17.22      7.97 o
   1   9  14      130.84      124.98      9.67 o
   2   9  14       47.40       52.34      8.69 o
   3   9  14        0.00        3.12     10.01 o
   4   9  14        2.51       10.90      9.85 o
   5   9  14        2.99       19.02     10.73 o
   6   9  14       45.96       41.28     10.55 o
   0  10  14       11.34       23.51     14.31 o
   1  10  14        3.81        9.78      9.60 o
   2  10  14       12.20       11.28     10.74 o
   3  10  14       58.74       67.18     10.27 o
   1   1  15        5.79       10.01      6.15 o
   2   1  15     1524.81     1592.50     11.38 o
   3   1  15      472.10      474.75      7.19 o
   4   1  15       21.59       25.75      5.93 o
   5   1  15       91.04      101.27      6.25 o
   6   1  15      176.92      192.82      6.36 o
   7   1  15       27.74       32.24      5.99 o
   8   1  15      531.97      508.13      6.29 o
   9   1  15      616.60      550.05      6.39 o
  10   1  15       96.88       97.78      6.77 o
  11   1  15       37.15       42.31      6.04 o
  12   1  15       95.50      110.11      6.76 o
  13   1  15       11.20        9.58     15.23 o
   0   2  15       16.64       36.47     10.47 o
   1   2  15       40.13       22.93      7.15 o
   2   2  15      318.13      327.99      7.45 o
   3   2  15       89.49       85.04      6.88 o
   4   2  15      323.60      359.26      6.70 o
   5   2  15      691.73      679.62      7.47 o
   6   2  15      476.14      457.26      7.53 o
   7   2  15      213.13      212.79      6.61 o
   8   2  15       44.47       46.72      5.70 o
   9   2  15      413.22      417.48      6.37 o
  10   2  15       39.99       37.48      5.60 o
  11   2  15       17.33       27.45      6.26 o
  12   2  15       33.03       26.77      6.67 o
   1   3  15       28.14       19.62      7.13 o
   2   3  15      287.17      287.57      8.21 o
   3   3  15       52.33       63.49      6.43 o
   4   3  15      111.85      119.34      7.00 o
   5   3  15     1540.33     1486.03     10.48 o
   6   3  15      264.93      269.72      6.02 o
   7   3  15       93.62       89.38      6.36 o
   8   3  15      492.17      506.45      6.78 o
   9   3  15        6.10        7.25      5.83 o
  10   3  15       10.89       20.76      6.41 o
  11   3  15      204.78      192.85      6.80 o
  12   3  15        0.78        2.50      6.66 o
   0   4  15      412.30      443.03     14.64 o
   1   4  15       14.04       30.51      6.83 o
   2   4  15       55.14       61.28      7.87 o
   3   4  15      658.72      572.91      8.04 o
   4   4  15     1894.13     1815.35     12.79 o
   5   4  15      131.91      116.22      6.52 o
   6   4  15      370.04      352.86      6.65 o
   7   4  15      468.20      493.29      7.37 o
   8   4  15       10.16        9.80      6.57 o
   9   4  15       13.06       10.78      6.40 o
  10   4  15        5.08       15.28      6.26 o
  11   4  15       16.15       23.90      6.63 o
  12   4  15        2.87        1.72     11.85 o
   1   5  15        4.25       19.19      7.62 o
   2   5  15      929.37      931.54     12.92 o
   3   5  15      123.48      117.13      7.66 o
   4   5  15       10.71       10.54      7.36 o
   5   5  15        5.76       10.19      6.69 o
   6   5  15       86.01       96.13      7.41 o
   7   5  15      130.65      132.65      6.50 o
   8   5  15      133.89      134.02      6.36 o
   9   5  15        3.87       10.71      6.85 o
  10   5  15       76.61       67.31      7.38 o
  11   5  15        0.98        5.98      7.60 o
   0   6  15       72.74       75.21      9.97 o
   1   6  15      230.99      191.57     23.59 o
   2   6  15      224.97      236.19      8.91 o
   3   6  15       51.77       64.99      8.41 o
   4   6  15      440.27      404.13      8.74 o
   5   6  15      135.64      143.75      8.19 o
   6   6  15       37.23       40.01      7.26 o
   7   6  15       11.86       13.92      8.18 o
   8   6  15      113.30      117.28      7.14 o
   9   6  15      178.97      188.86      7.55 o
  10   6  15       47.99       48.36      7.84 o
   1   7  15       37.92       36.79      7.89 o
   2   7  15        4.93       13.51      7.84 o
   3   7  15       15.06       13.77      9.54 o
   4   7  15      203.14      192.36      8.22 o
   5   7  15      100.44      104.73      8.22 o
   6   7  15       62.96       58.66      8.78 o
   7   7  15       12.78       23.98      8.38 o
   8   7  15        0.23        8.37      8.31 o
   9   7  15       11.88       14.79      7.78 o
   0   8  15        9.65       21.11     12.19 o
   1   8  15       18.19       15.10      9.27 o
   2   8  15      237.23      220.97     10.16 o
   3   8  15        7.70       12.13      8.77 o
   4   8  15        0.85        5.20      9.10 o
   5   8  15       63.88       67.67      8.19 o
   6   8  15       16.45       16.83      8.55 o
   7   8  15        0.25        8.44      9.35 o
   8   8  15        1.56        2.85      9.28 o
   1   9  15       30.23       33.77     10.86 o
   2   9  15        3.19       12.54      9.59 o
   3   9  15        1.48        7.47     10.14 o
   4   9  15       72.94       77.87     10.51 o
   5   9  15       40.61       35.63     10.49 o
   6   9  15        5.07        7.69     10.07 o
   0  10  15       14.42       17.10     12.87 o
   1  10  15       15.70        1.47      9.57 o
   2  10  15       13.50       23.54      9.94 o
   0   0  16       11.54        3.68     11.91 o
   1   0  16     6563.10     6376.25     39.25 o
   2   0  16        0.20        2.50      9.77 o
   3   0  16     3631.72     3621.36     37.26 o
   4   0  16        1.12        6.42      8.90 o
   5   0  16        0.18        1.77      8.52 o
   6   0  16      176.12      147.87      8.97 o
   7   0  16        9.28        6.80      9.59 o
   8   0  16      763.62      786.99     11.17 o
   9   0  16      310.76      304.02      9.95 o
  10   0  16       43.10       48.70      9.13 o
  11   0  16      309.23      329.32     11.24 o
  12   0  16        8.88        8.74     10.01 o
   1   1  16     1463.26     1486.63     10.62 o
   2   1  16     2295.29     2144.21     10.81 o
   3   1  16      124.76      124.59      6.62 o
   4   1  16       44.43       35.88      5.88 o
   5   1  16      151.41      141.90      6.25 o
   6   1  16      274.69      287.32      6.63 o
   7   1  16     1225.63     1235.42      8.63 o
   8   1  16      300.31      300.17      6.03 o
   9   1  16      217.27      219.24      5.69 o
  10   1  16      379.31      374.19      6.55 o
  11   1  16       27.78       25.75      6.23 o
  12   1  16       61.70       76.66      7.15 o
   0   2  16     2314.78     2320.09     16.85 o
   1   2  16      300.63      282.46      7.37 o
   2   2  16      838.80      814.63      9.12 o
   3   2  16       73.49       62.92      6.88 o
   4   2  16        3.03       15.62      6.20 o
   5   2  16      191.20      189.07      6.14 o
   6   2  16     2640.89     2582.61     18.93 o
   7   2  16       18.63       30.54      6.17 o
   8   2  16     1020.16      992.09      7.64 o
   9   2  16        1.25       13.80      6.20 o
  10   2  16      267.70      261.66      6.13 o
  11   2  16       49.24       60.71      6.95 o
  12   2  16      101.53      100.23      7.24 o
   1   3  16      840.33      863.24      9.24 o
   2   3  16     1033.10      957.52      9.79 o
   3   3  16      166.51      182.72      7.39 o
   4   3  16      118.76      133.15      6.74 o
   5   3  16     1511.51     1493.74      8.56 o
   6   3  16      523.07      559.44      6.71 o
   7   3  16     3714.15     3649.27     29.33 o
   8   3  16       15.17       16.41      5.70 o
   9   3  16       86.43       87.59      6.38 o
  10   3  16      201.84      196.72      6.44 o
  11   3  16        1.53        9.89      6.49 o
  12   3  16      114.70       97.53      6.90 o
   0   4  16      722.06      719.47     18.07 o
   1   4  16      262.78      272.57      8.17 o
   2   4  16     1079.09     1114.18      9.82 o
   3   4  16        3.46        4.83      7.15 o
   4   4  16      880.47      868.36      8.85 o
   5   4  16      281.77      282.28      7.15 o
   6   4  16      386.85      387.15      6.79 o
   7   4  16      338.55      361.97      6.79 o
   8   4  16        0.17        3.99      6.38 o
   9   4  16      130.40      128.63      6.68 o
  10   4  16       59.35       59.09      6.59 o
  11   4  16      152.63      167.82      7.72 o
   1   5  16       52.55       42.75      7.76 o
   2   5  16     1754.61     1721.27     13.78 o
   3   5  16     1000.14     1059.99     10.31 o
   4   5  16      680.93      723.03      8.57 o
   5   5  16      137.72      133.94      6.63 o
   6   5  16        2.11        1.35      7.45 o
   7   5  16        0.45       11.15      6.77 o
   8   5  16       37.89       30.78      6.73 o
   9   5  16      100.62      112.18      6.74 o
  10   5  16      123.60      144.37      7.46 o
  11   5  16       26.97       28.25      6.82 o
   0   6  16      151.71      134.33     13.07 o
   1   6  16        2.87        8.20      8.47 o
   2   6  16       18.15       19.04      7.86 o
   3   6  16     1950.44     1955.63     12.73 o
   4   6  16      213.89      193.26      8.08 o
   5   6  16        2.06        1.78      7.56 o
   6   6  16      508.42      516.95      8.71 o
   7   6  16      142.29      136.01      7.48 o
   8   6  16       87.54       79.59      7.53 o
   9   6  16       11.31       23.93      7.32 o
  10   6  16       35.56       41.49      7.50 o
   1   7  16       11.51       10.89      6.82 o
   2   7  16       79.61       81.05      8.48 o
   3   7  16       14.13       21.20      9.57 o
   4   7  16       60.50       81.86      9.00 o
   5   7  16      170.81      182.41      8.16 o
   6   7  16       26.63       22.09      9.20 o
   7   7  16       55.93       50.37      7.82 o
   8   7  16       93.08       90.65      8.80 o
   9   7  16      154.47      150.85      8.57 o
   0   8  16        8.23       -9.15     12.51 o
   1   8  16       44.74       40.76      9.44 o
   2   8  16      176.66      185.52     10.27 o
   3   8  16       21.13       30.70      9.78 o
   4   8  16        0.45       13.84      8.95 o
   5   8  16        4.31        5.84      8.70 o
   6   8  16        9.27       22.05      9.59 o
   7   8  16       39.89       46.70     10.35 o
   1   9  16       96.68       87.44      8.81 o
   2   9  16        1.58       14.23      9.90 o
   3   9  16        9.79        5.10      9.12 o
   4   9  16        8.45       13.12     10.59 o
   5   9  16       28.65       30.07     10.83 o
   0  10  16        1.98        9.52     16.59 o
   1  10  16        0.47       -3.46     20.91 o
   1   1  17     1150.25     1179.34      9.62 o
   2   1  17       76.12      106.34      6.73 o
   3   1  17      334.87      347.51      7.02 o
   4   1  17      318.24      293.85      6.61 o
   5   1  17        0.01        2.26      6.24 o
   6   1  17        6.47       15.18      5.89 o
   7   1  17       14.72       14.90      5.97 o
   8   1  17      126.64      134.19      5.92 o
   9   1  17       63.91       61.97      6.24 o
  10   1  17      116.87      103.19      6.61 o
  11   1  17       40.20       44.57      6.24 o
  12   1  17      162.79      170.75      7.09 o
   0   2  17        4.25        6.10     10.35 o
   1   2  17      163.16      167.65      7.54 o
   2   2  17      109.69      123.26      7.15 o
   3   2  17      955.79      973.57      9.34 o
   4   2  17       46.64       53.28      6.84 o
   5   2  17      206.54      193.75      7.17 o
   6   2  17       19.85       19.73      5.58 o
   7   2  17       31.84       44.10      5.65 o
   8   2  17        3.94        2.97      5.95 o
   9   2  17        5.78       12.57      5.66 o
  10   2  17      109.61      109.54      6.40 o
  11   2  17       88.84       70.36      6.65 o
  12   2  17       49.35       48.46      7.29 o
   1   3  17       31.85       32.65      6.95 o
   2   3  17      237.88      249.38      7.82 o
   3   3  17     1281.35     1293.95      9.85 o
   4   3  17       32.22       33.14      6.80 o
   5   3  17      518.79      536.80      7.53 o
   6   3  17      262.81      258.73      5.93 o
   7   3  17       67.27       58.21      5.83 o
   8   3  17       10.63       16.76      6.19 o
   9   3  17      194.10      186.98      6.59 o
  10   3  17       47.70       47.63      6.67 o
  11   3  17       45.45       36.80      7.00 o
  12   3  17       44.07       42.27      8.88 o
   0   4  17      167.01      188.55     10.64 o
   1   4  17        1.48        8.52      7.25 o
   2   4  17      185.96      160.66      7.33 o
   3   4  17     1807.01     1798.08     11.46 o
   4   4  17      299.19      294.59      8.65 o
   5   4  17      615.69      617.06      8.41 o
   6   4  17        4.00        1.52      6.27 o
   7   4  17       73.10       60.38      6.44 o
   8   4  17        0.47        7.56      6.45 o
   9   4  17       45.88       48.87      6.89 o
  10   4  17        4.39        3.25      6.80 o
  11   4  17        4.01       14.29      7.30 o
   1   5  17      369.74      347.79      8.34 o
   2   5  17       45.32       62.37      7.90 o
   3   5  17      312.38      289.74      8.70 o
   4   5  17     1337.19     1352.74     17.92 o
   5   5  17      202.75      210.02      7.77 o
   6   5  17       11.45       14.36      6.79 o
   7   5  17      127.72      137.27      7.09 o
   8   5  17       59.04       59.31      6.84 o
   9   5  17        2.96        1.96      6.85 o
  10   5  17       60.54       63.44      7.93 o
   0   6  17       70.92       66.64     12.86 o
   1   6  17      552.14      492.71     12.95 o
   2   6  17        2.38        8.16      8.21 o
   3   6  17        4.60       19.08      8.18 o
   4   6  17        9.47       13.73      6.98 o
   5   6  17      347.69      329.08      8.15 o
   6   6  17       73.81       73.43      7.39 o
   7   6  17       23.90       24.68      7.15 o
   8   6  17        0.05        7.66      8.01 o
   9   6  17      180.46      180.95      7.83 o
  10   6  17        0.01        6.19      9.62 o
   1   7  17      200.54      213.86      8.94 o
   2   7  17      190.50      193.64      9.41 o
   3   7  17      204.58      215.21      9.72 o
   4   7  17       81.01       95.00      9.83 o
   5   7  17        0.29        5.75      9.41 o
   6   7  17       49.10       45.77      8.13 o
   7   7  17      252.70      245.13      8.97 o
   8   7  17       85.05       78.40      9.21 o
   0   8  17      695.89      565.80     27.37 o
   1   8  17        5.68       16.12      9.47 o
   2   8  17       33.14       43.72     10.33 o
   3   8  17      175.48      201.82     10.29 o
   4   8  17       99.02      108.92     10.84 o
   5   8  17       86.54       77.62      9.19 o
   6   8  17       28.58       37.71      9.29 o
   7   8  17        0.88        1.72      9.90 o
   1   9  17      130.78      120.42     10.57 o
   2   9  17       10.91       13.18     11.16 o
   3   9  17        0.12        0.77      9.97 o
   4   9  17       34.30       36.35     10.16 o
   5   9  17       32.91       27.51     10.67 o
   0   0  18     3307.47     3530.75     28.24 o
   1   0  18      968.80      874.00     12.51 o
   2   0  18     2879.47     2674.66     41.16 o
   3   0  18      694.93      680.88     11.02 o
   4   0  18      239.97      218.35      8.50 o
   5   0  18      315.22      330.03      8.85 o
   6   0  18     1211.97     1264.46     20.90 o
   7   0  18       84.46       87.76      8.47 o
   8   0  18      280.66      312.59      9.58 o
   9   0  18        7.96       12.77      9.29 o
  10   0  18      314.93      330.83     10.36 o
  11   0  18      139.23      142.83      9.44 o
  12   0  18        1.01        1.12     10.28 o
   1   1  18      376.09      363.66      7.79 o
   2   1  18     1260.20     1275.62     10.02 o
   3   1  18      474.57      485.45      8.21 o
   4   1  18     1458.49     1444.34     10.46 o
   5   1  18       96.74      103.47      6.51 o
   6   1  18      165.49      172.79      6.64 o
   7   1  18      193.97      183.59      5.89 o
   8   1  18      189.43      192.41      6.51 o
   9   1  18        3.56        7.69      5.89 o
  10   1  18      223.19      254.75      6.55 o
  11   1  18        2.93       14.33      6.79 o
  12   1  18      203.77      196.45      7.62 o
   0   2  18       12.94       22.84      8.33 o
   1   2  18       34.20       48.90      6.52 o
   2   2  18     1924.58     1920.24     11.01 o
   3   2  18      278.79      260.33      8.16 o
   4   2  18       55.50       55.03      6.61 o
   5   2  18      433.94      422.88      7.07 o
   6   2  18     1104.83     1056.62      8.30 o
   7   2  18      114.23      106.54      5.93 o
   8   2  18     1710.07     1748.00     15.89 o
   9   2  18      134.10      144.51      6.59 o
  10   2  18       74.96       78.23      6.50 o
  11   2  18       65.20       62.22      6.63 o
  12   2  18       29.59       39.86      7.36 o
   1   3  18      528.55      484.69      8.39 o
   2   3  18      336.22      284.51      8.31 o
   3   3  18      317.03      311.08      8.16 o
   4   3  18      998.56      959.37      8.50 o
   5   3  18       34.45       41.15      6.32 o
   6   3  18        0.46        7.06      5.89 o
   7   3  18      193.18      187.39      6.81 o
   8   3  18        4.42       15.01      6.00 o
   9   3  18      108.30      108.22      6.17 o
  10   3  18      299.68      304.40      7.34 o
  11   3  18       27.35       37.31      6.82 o
   0   4  18      536.80      500.69     15.59 o
   1   4  18      208.91      181.58      7.70 o
   2   4  18      951.42      977.44     10.01 o
   3   4  18       44.31       44.38      7.11 o
   4   4  18      122.69      142.48      7.80 o
   5   4  18      290.19      307.83      8.28 o
   6   4  18     1171.02     1202.96      9.62 o
   7   4  18       41.00       52.95      6.49 o
   8   4  18      296.62      324.78      7.42 o
   9   4  18        0.02       10.49      6.29 o
  10   4  18       14.85       11.86      6.57 o
  11   4  18        0.27        9.69      7.37 o
   1   5  18       53.63       50.46      8.25 o
   2   5  18      309.32      289.18      8.98 o
   3   5  18      102.56      108.59      8.53 o
   4   5  18      124.41      120.29      8.39 o
   5   5  18      211.73      187.96      7.36 o
   6   5  18      581.44      580.63      8.73 o
   7   5  18      175.51      183.15      8.07 o
   8   5  18        5.34       16.08      6.74 o
   9   5  18        1.01        7.01      7.26 o
  10   5  18       23.07       26.70      7.06 o
   0   6  18      345.73      359.68     13.84 o
   1   6  18      114.02       94.33      8.69 o
   2   6  18       26.16       26.66      8.78 o
   3   6  18      156.73      154.85      7.72 o
   4   6  18       17.15       25.55      7.71 o
   5   6  18        3.74        9.82      7.31 o
   6   6  18       41.32       51.63      7.41 o
   7   6  18       16.79       26.04      7.64 o
   8   6  18      110.62      132.22      8.48 o
   9   6  18        1.29        8.03      8.06 o
   1   7  18       82.38       88.75      9.80 o
   2   7  18      429.89      413.46     11.14 o
   3   7  18        1.25        4.12      9.76 o
   4   7  18       32.01       35.63      8.21 o
   5   7  18       38.92       41.13      9.87 o
   6   7  18       10.40       22.02      8.93 o
   7   7  18        4.50       11.54      9.05 o
   8   7  18       32.12       34.79      9.14 o
   0   8  18       33.41       48.82     12.62 o
   1   8  18       13.91        9.18     10.42 o
   2   8  18        0.52       10.79      8.67 o
   3   8  18       78.88       75.42     10.96 o
   4   8  18        1.26        7.75      9.98 o
   5   8  18        9.52        9.50     10.07 o
   6   8  18        9.05       12.42      9.90 o
   7   8  18       41.24       23.08     36.84 o
   1   9  18        3.38       12.46     10.42 o
   2   9  18       37.82       46.92      9.86 o
   3   9  18       14.15       19.44     12.18 o
   4   9  18        2.46        7.23     10.92 o
   1   1  19      195.68      178.38      6.62 o
   2   1  19        9.79       18.41      6.98 o
   3   1  19       86.98       90.39      6.55 o
   4   1  19      110.61      107.89      6.77 o
   5   1  19      388.32      419.93      7.20 o
   6   1  19       44.90       56.41      6.47 o
   7   1  19      733.44      706.88      7.11 o
   8   1  19      288.27      265.83      7.12 o
   9   1  19       15.10       16.94      6.01 o
  10   1  19       40.40       41.11      6.61 o
  11   1  19       44.31       52.14      7.24 o
  12   1  19        0.59        8.20      7.88 o
   0   2  19      135.32      135.69      9.79 o
   1   2  19       33.44       35.73      6.80 o
   2   2  19      174.22      175.08      7.49 o
   3   2  19       65.23       66.35      7.02 o
   4   2  19     1103.86     1099.40      8.78 o
   5   2  19        0.01        7.88      6.17 o
   6   2  19      201.04      211.51      6.68 o
   7   2  19        0.04        1.42      6.50 o
   8   2  19      215.00      214.51      7.05 o
   9   2  19        3.72        9.84      6.55 o
  10   2  19       98.46      105.71      6.29 o
  11   2  19       23.41       33.09      6.85 o
   1   3  19        3.50       13.64      7.37 o
   2   3  19       72.93       69.39      7.67 o
   3   3  19       17.49       18.80      7.91 o
   4   3  19      235.31      239.53      7.76 o
   5   3  19       64.54       64.21      7.23 o
   6   3  19      195.57      198.96      6.73 o
   7   3  19       13.22       15.43      6.43 o
   8   3  19        6.15       13.64      6.85 o
   9   3  19       14.45       26.38      6.62 o
  10   3  19       62.79       49.02      6.33 o
  11   3  19       26.94       31.70      6.94 o
   0   4  19      447.64      462.92     14.04 o
   1   4  19        7.74        9.43      7.69 o
   2   4  19      159.94      150.11      8.31 o
   3   4  19     1746.58     1815.31     16.76 o
   4   4  19      588.44      592.67      8.92 o
   5   4  19      462.00      457.92      7.90 o
   6   4  19      161.19      154.56      7.30 o
   7   4  19        2.14        7.00      7.11 o
   8   4  19        3.47       13.13      6.71 o
   9   4  19      281.75      278.78      7.78 o
  10   4  19       32.90       35.33      7.02 o
  11   4  19      217.96      187.66     14.04 o
   1   5  19        6.75       12.29      7.91 o
   2   5  19       35.61       36.69      7.12 o
   3   5  19       37.67       28.58      7.32 o
   4   5  19       54.49       59.82      8.40 o
   5   5  19      316.04      315.15      8.76 o
   6   5  19       68.20       68.47      7.38 o
   7   5  19        0.67        3.48      7.55 o
   8   5  19       30.89       38.02      7.71 o
   9   5  19       84.47       98.71      7.78 o
  10   5  19       34.08       37.04      7.62 o
   0   6  19        2.22        8.36     10.22 o
   1   6  19       13.79        7.61      8.56 o
   2   6  19        1.40       16.93     10.04 o
   3   6  19      349.78      360.62      8.46 o
   4   6  19        3.45       -0.44      8.15 o
   5   6  19       55.67       57.12      7.09 o
   6   6  19       90.30       91.82      8.23 o
   7   6  19       18.68       25.70      7.54 o
   8   6  19       50.52       44.95      8.36 o
   9   6  19      118.09      123.35      8.36 o
   1   7  19      153.20      160.12      8.81 o
   2   7  19       73.90       73.33      9.24 o
   3   7  19        1.28        4.77      9.73 o
   4   7  19       47.09       40.66      8.82 o
   5   7  19      114.45      110.35      9.21 o
   6   7  19       28.19       29.16      8.51 o
   7   7  19      292.90      286.85     15.75 o
   8   7  19       34.57       30.33      9.05 o
   0   8  19        0.99        8.53     14.84 o
   1   8  19      201.90      195.36      8.76 o
   2   8  19       64.60       49.42      9.29 o
   3   8  19      124.49      123.70     10.81 o
   4   8  19        2.27        3.54      9.94 o
   5   8  19       56.18       68.13     10.44 o
   6   8  19        2.83        3.83      9.71 o
   1   9  19       96.19       81.17      9.24 o
   2   9  19       28.96       25.91     11.72 o
   3   9  19        2.33       13.70     12.01 o
   0   0  20     2878.39     2948.80     22.09 o
   1   0  20     1378.38     1359.97     29.35 o
   2   0  20     1883.44     1863.06     14.90 o
   3   0  20       23.40       25.02      9.33 o
   4   0  20      295.02      297.28     10.19 o
   5   0  20      639.75      635.44     10.73 o
   6   0  20     2636.78     2643.92     36.66 o
   7   0  20        4.81       17.10      9.67 o
   8   0  20      130.65      137.53      9.47 o
   9   0  20       41.87       35.25      9.14 o
  10   0  20      224.35      224.87      9.32 o
  11   0  20        6.84       14.67      8.89 o
   1   1  20      166.04      156.84      7.65 o
   2   1  20     2086.66     2034.78     11.28 o
   3   1  20       53.74       51.38      7.24 o
   4   1  20      542.45      504.83      7.67 o
   5   1  20      712.38      688.88      7.87 o
   6   1  20        0.36       -3.16      6.28 o
   7   1  20      110.14      116.21      6.76 o
   8   1  20      268.70      264.36      6.80 o
   9   1  20       28.30       40.40      6.10 o
  10   1  20      235.35      237.17      7.25 o
  11   1  20      114.63       99.36      7.04 o
   0   2  20     1786.73     1655.77     13.20 o
   1   2  20       84.72       93.18      6.81 o
   2   2  20      188.34      189.31      7.28 o
   3   2  20       34.44       41.99      7.56 o
   4   2  20      655.28      650.13      8.25 o
   5   2  20      139.93      148.70      7.02 o
   6   2  20      632.87      569.75      7.72 o
   7   2  20        7.59       11.14      5.63 o
   8   2  20      905.30      954.27     13.73 o
   9   2  20       23.16       25.10      6.97 o
  10   2  20        0.14       12.19      6.37 o
  11   2  20       37.63       44.01      7.24 o
   1   3  20       43.91       50.95      6.89 o
   2   3  20      681.24      654.06      9.12 o
   3   3  20      129.57      153.23      7.67 o
   4   3  20       69.59       79.29      7.59 o
   5   3  20      482.16      471.37      9.08 o
   6   3  20       64.66       93.55      6.43 o
   7   3  20        0.10       11.39      7.19 o
   8   3  20       14.81       18.28      6.54 o
   9   3  20        1.45        8.57      6.41 o
  10   3  20      252.33      241.80      7.34 o
  11   3  20        1.26        5.67      7.43 o
   0   4  20      839.16      826.16     16.17 o
   1   4  20      312.54      268.89      8.21 o
   2   4  20      632.28      644.41      9.07 o
   3   4  20       32.06       32.24      7.31 o
   4   4  20        0.01       10.74      7.29 o
   5   4  20      118.58      111.77      7.95 o
   6   4  20      903.72      942.66     14.67 o
   7   4  20        7.34       10.28      7.12 o
   8   4  20      156.73      155.90      6.89 o
   9   4  20       31.39       36.94      7.25 o
  10   4  20        3.26        3.89      7.19 o
   1   5  20       29.42       23.47      8.65 o
   2   5  20      410.37      482.87      9.35 o
   3   5  20      146.16      137.82      7.64 o
   4   5  20      229.54      222.45      8.14 o
   5   5  20        0.84       12.80      7.69 o
   6   5  20       17.33       18.84      7.77 o
   7   5  20      455.42      452.22      8.48 o
   8   5  20       20.39       23.59      7.21 o
   9   5  20       12.40       18.86      7.87 o
  10   5  20       57.08       58.54     18.23 o
   0   6  20        3.54       32.76     11.77 o
   1   6  20        9.08       18.73      8.25 o
   2   6  20      159.00      147.89     10.59 o
   3   6  20      175.55      156.80      8.16 o
   4   6  20       22.76       30.53      9.39 o
   5   6  20       97.87       98.07      9.24 o
   6   6  20        2.63        8.03      8.15 o
   7   6  20       83.67       86.00      8.18 o
   8   6  20      179.96      193.07      9.28 o
   9   6  20        0.21        7.27     13.41 o
   1   7  20       10.09       11.81      8.50 o
   2   7  20      220.33      185.02      9.15 o
   3   7  20      125.13       83.48      9.19 o
   4   7  20      350.52      316.40     10.12 o
   5   7  20        0.08        0.97      9.39 o
   6   7  20        8.68       22.16      9.79 o
   7   7  20       11.57       16.85      8.60 o
   0   8  20        1.68        6.79     15.06 o
   1   8  20        7.48       17.33      9.23 o
   2   8  20       21.48       21.22      8.43 o
   3   8  20      249.02      227.46     12.77 o
   4   8  20        9.40       17.54     10.66 o
   5   8  20        0.92        8.38     10.55 o
   1   9  20        0.65        1.48     10.68 o
   2   9  20       11.58       25.83     10.30 o
   1   1  21      106.76      108.94      6.62 o
   2   1  21      402.80      410.29      8.77 o
   3   1  21        6.90       15.22      7.12 o
   4   1  21      355.71      354.88      7.70 o
   5   1  21      113.58      130.50      6.98 o
   6   1  21        7.15       15.43      6.68 o
   7   1  21      178.12      180.19      6.84 o
   8   1  21        3.48       13.83      6.90 o
   9   1  21        0.20        9.43      6.45 o
  10   1  21       90.79       81.85      7.23 o
  11   1  21       16.26       22.65      7.58 o
   0   2  21       12.53        7.59      9.83 o
   1   2  21       83.75       82.19      7.09 o
   2   2  21       58.65       62.59      7.25 o
   3   2  21      119.90      118.93      7.63 o
   4   2  21       67.04       71.22      7.66 o
   5   2  21      386.88      404.23      7.54 o
   6   2  21      202.22      197.90      7.17 o
   7   2  21      104.84      105.67      6.97 o
   8   2  21       14.44       10.71      6.34 o
   9   2  21       11.90       17.26      5.87 o
  10   2  21        8.34       16.74      7.18 o
  11   2  21       27.03       24.14      7.60 o
   1   3  21        1.21       -1.57      7.11 o
   2   3  21      256.41      246.56      8.59 o
   3   3  21       30.34       36.26      8.18 o
   4   3  21      781.34      756.40      9.62 o
   5   3  21      237.42      236.22      7.31 o
   6   3  21      180.87      180.17      7.18 o
   7   3  21        5.64       10.26      7.31 o
   8   3  21       57.24       60.14      7.55 o
   9   3  21        0.40       10.34      7.45 o
  10   3  21       52.24       49.68      7.22 o
   0   4  21      667.95      669.25     13.33 o
   1   4  21      537.03      509.51      8.87 o
   2   4  21       11.77       13.89      7.66 o
   3   4  21      145.69      144.47      8.10 o
   4   4  21      195.57      194.65      8.39 o
   5   4  21       84.04       88.53      7.64 o
   6   4  21       16.24       16.09      7.19 o
   7   4  21       79.76       83.87      7.85 o
   8   4  21       34.52       39.96      7.07 o
   9   4  21       80.04       66.56      7.61 o
  10   4  21       32.35       35.10      7.23 o
   1   5  21       52.04       76.38      9.40 o
   2   5  21        0.03        6.13      9.04 o
   3   5  21       13.65       21.01      8.43 o
   4   5  21        2.07        8.30      7.98 o
   5   5  21        1.56        5.39      8.20 o
   6   5  21       12.37       17.70      7.79 o
   7   5  21        1.22       11.02      8.33 o
   8   5  21        0.02        6.87      7.70 o
   9   5  21        3.80        4.62      8.78 o
   0   6  21      150.75      118.81     12.20 o
   1   6  21       39.02       43.57      8.35 o
   2   6  21       49.17       41.22      9.48 o
   3   6  21      838.55      786.52     19.16 o
   4   6  21       41.81       33.48      9.70 o
   5   6  21       33.43       34.09      9.78 o
   6   6  21       23.21       27.73      9.28 o
   7   6  21       25.21       32.81      8.69 o
   8   6  21       27.49       27.56      8.39 o
   1   7  21      143.12      132.96     10.42 o
   2   7  21       14.26       19.25      9.59 o
   3   7  21       21.98       11.41     10.41 o
   4   7  21       88.60       69.90     10.86 o
   5   7  21      388.20      361.11     18.86 o
   6   7  21       20.80       27.63      9.83 o
   7   7  21        1.12        1.67      8.20 o
   0   8  21       99.63       79.31     13.53 o
   1   8  21        2.28       11.30      9.30 o
   2   8  21        6.69       14.38     10.94 o
   3   8  21       79.83       84.41      9.31 o
   4   8  21        0.90        9.49     13.04 o
   5   8  21       67.63       54.64     12.19 o
   1   9  21      107.04       87.84     28.81 o
   0   0  22       10.76       10.21     12.60 o
   1   0  22      160.51      177.70     11.71 o
   2   0  22     2276.46     2377.70     31.24 o
   3   0  22       70.07       66.70     10.26 o
   4   0  22        1.09       14.23     10.22 o
   5   0  22      773.56      782.08     12.59 o
   6   0  22      556.07      582.10     14.68 o
   7   0  22       66.01       49.95      9.36 o
   8   0  22      209.77      215.90      9.89 o
   9   0  22      771.27      764.57     10.93 o
  10   0  22      300.03      259.80     10.46 o
  11   0  22        2.72        0.02     10.43 o
   1   1  22       43.25       50.70      6.62 o
   2   1  22      832.24      826.80      9.14 o
   3   1  22       11.93       16.79      6.62 o
   4   1  22     1014.45     1028.72      9.46 o
   5   1  22       39.71       40.06      7.28 o
   6   1  22       36.34       39.22      6.19 o
   7   1  22       28.91       36.86      6.70 o
   8   1  22        1.83       10.93      6.22 o
   9   1  22        2.28       11.62      6.88 o
  10   1  22      179.15      181.83      7.03 o
  11   1  22       16.96       18.74      7.48 o
   0   2  22     2347.39     2462.43     26.76 o
   1   2  22       90.15       88.59      7.32 o
   2   2  22      204.83      199.78      7.32 o
   3   2  22        0.41        0.69      7.43 o
   4   2  22        4.83       -1.77      7.38 o
   5   2  22       87.01       78.19      7.03 o
   6   2  22     1936.78     1961.11     22.40 o
   7   2  22       43.02       55.14      6.26 o
   8   2  22      491.51      531.90      9.82 o
   9   2  22       27.40       24.75      6.78 o
  10   2  22        3.40        9.70      7.22 o
   1   3  22       95.92       96.38      7.22 o
   2   3  22       14.15       15.08      6.93 o
   3   3  22      502.60      502.86      9.75 o
   4   3  22        1.53        7.72      7.89 o
   5   3  22       57.52       55.77      7.49 o
   6   3  22      923.35      976.48     13.52 o
   7   3  22      105.13      103.62      7.10 o
   8   3  22        1.86        0.75      7.16 o
   9   3  22       19.16       24.22      7.86 o
  10   3  22        0.55        7.11      7.71 o
   0   4  22      194.53      209.86     14.32 o
   1   4  22      158.39      140.21      8.55 o
   2   4  22      151.08      151.63      7.72 o
   3   4  22      260.24      246.63      8.37 o
   4   4  22        9.41       21.16      7.42 o
   5   4  22      208.71      184.12      8.34 o
   6   4  22      232.27      257.23      8.03 o
   7   4  22        0.83        3.46      7.47 o
   8   4  22      349.27      332.27      9.57 o
   9   4  22       49.81       46.16      7.76 o
  10   4  22       24.76       22.37     12.32 o
   1   5  22        7.81       16.04      8.20 o
   2   5  22      404.24      408.28      8.63 o
   3   5  22        0.27       -1.97      7.68 o
   4   5  22      219.05      228.42      8.87 o
   5   5  22       51.34       61.63      7.38 o
   6   5  22        7.72       15.25      7.99 o
   7   5  22       35.74       37.62      8.60 o
   8   5  22        2.06        9.65      8.21 o
   9   5  22        9.97       15.56      8.52 o
   0   6  22        8.04       -2.24     11.98 o
   1   6  22      108.52      100.95      8.26 o
   2   6  22      174.46      179.86      9.37 o
   3   6  22      103.49      103.90      9.83 o
   4   6  22       76.91       76.44      9.42 o
   5   6  22        4.89        7.27      8.23 o
   6   6  22        0.09       11.81      9.43 o
   7   6  22        0.72        7.98      7.75 o
   8   6  22      131.60      145.14      9.54 o
   1   7  22        4.59        7.78      8.88 o
   2   7  22       95.73      112.21      9.97 o
   3   7  22        0.00        3.87      9.85 o
   4   7  22      174.42      164.81     11.49 o
   5   7  22       29.00       28.92     10.94 o
   6   7  22        0.04        5.95     10.35 o
   0   8  22       31.01       33.51     12.41 o
   1   8  22        8.10        8.49     10.19 o
   2   8  22       42.94       54.84      9.88 o
   3   8  22       42.20       54.32     10.50 o
   4   8  22       83.10       81.36     12.29 o
   1   1  23       11.23       15.61      7.16 o
   2   1  23      201.49      231.14      7.90 o
   3   1  23      221.62      239.89      7.29 o
   4   1  23        1.13        5.68      7.57 o
   5   1  23      441.97      438.26      7.76 o
   6   1  23      115.75      107.04      7.53 o
   7   1  23        8.01       13.25      6.73 o
   8   1  23       20.11       24.55      6.36 o
   9   1  23        0.55        9.13      6.54 o
  10   1  23        0.00        9.91      7.31 o
   0   2  23       13.30       15.74      8.68 o
   1   2  23      416.19      405.56      7.73 o
   2   2  23      265.41      247.90      7.78 o
   3   2  23        5.48       10.42      7.51 o
   4   2  23        6.33       10.50      7.61 o
   5   2  23      102.19      104.17      7.69 o
   6   2  23       83.52       76.01      7.35 o
   7   2  23       85.26       82.07      6.69 o
   8   2  23      184.39      185.02      7.68 o
   9   2  23        0.97       13.98      7.38 o
  10   2  23        5.27       16.99      7.18 o
   1   3  23        8.29        6.88      6.94 o
   2   3  23       64.72       65.43      8.15 o
   3   3  23        0.53        5.08      7.26 o
   4   3  23       19.07       18.88      7.59 o
   5   3  23        0.01        6.99      7.37 o
   6   3  23       85.17       76.20      7.06 o
   7   3  23      105.53      127.82      7.17 o
   8   3  23        0.27        3.04      6.43 o
   9   3  23       11.10       10.35      6.99 o
  10   3  23       17.85       22.45      7.69 o
   0   4  23       23.23       27.85     10.62 o
   1   4  23       66.64       89.79      7.71 o
   2   4  23       84.19       79.51      7.97 o
   3   4  23        4.84        8.99      8.10 o
   4   4  23       36.59       36.72      7.73 o
   5   4  23      173.25      159.43      8.24 o
   6   4  23        0.75        7.74      7.71 o
   7   4  23        0.00        7.56      7.09 o
   8   4  23       13.75       13.14      7.60 o
   9   4  23      107.62      103.44      9.20 o
   1   5  23       14.83       28.11      8.39 o
   2   5  23       28.06       26.26      9.04 o
   3   5  23        4.48       10.21      8.59 o
   4   5  23      455.79      442.26      9.88 o
   5   5  23       56.80       56.55      8.22 o
   6   5  23        7.83        9.74      8.44 o
   7   5  23       76.76       96.64      8.63 o
   8   5  23        3.84       12.94      9.58 o
   0   6  23      102.61      123.75     15.81 o
   1   6  23       33.58       31.06      7.98 o
   2   6  23       86.09       88.37      9.61 o
   3   6  23      565.98      559.72     10.38 o
   4   6  23       22.64       21.28      9.48 o
   5   6  23      161.81      167.04      9.73 o
   6   6  23      171.93      168.70      9.49 o
   7   6  23        4.42        5.46      9.46 o
   1   7  23       19.77       16.51      8.65 o
   2   7  23      150.47      137.51      9.70 o
   3   7  23       51.14       72.83     11.98 o
   4   7  23        0.27        5.38     12.51 o
   5   7  23      200.80      192.04     10.61 o
   6   7  23       11.33       12.43      9.88 o
   0   8  23      143.57      124.80     16.22 o
   1   8  23        3.27       13.56     10.46 o
   2   8  23       35.88       42.00     10.61 o
   3   8  23       45.91       40.47      9.33 o
   0   0  24     1641.09     1600.46     23.50 o
   1   0  24      316.55      295.10      9.52 o
   2   0  24      217.49      231.90     11.21 o
   3   0  24     1141.49     1143.76     13.82 o
   4   0  24      504.59      502.13     16.64 o
   5   0  24      141.08      137.29     10.27 o
   6   0  24      463.50      461.75     11.37 o
   7   0  24       77.96       79.97      9.84 o
   8   0  24      533.38      493.45     10.58 o
   9   0  24       87.41       99.44      9.95 o
  10   0  24       35.11       51.62      9.93 o
   1   1  24     1289.71     1292.40      9.12 o
   2   1  24      924.05      852.87      9.01 o
   3   1  24       45.25       43.37      7.18 o
   4   1  24      107.69      119.26      7.61 o
   5   1  24      291.35      315.57      8.37 o
   6   1  24      100.19      106.53      7.35 o
   7   1  24        3.53       15.90      6.79 o
   8   1  24        7.82       10.00      6.92 o
   9   1  24       76.21       75.97      7.04 o
  10   1  24       67.43       65.91      6.92 o
   0   2  24     2120.60     2101.23     19.83 o
   1   2  24       11.63       15.29      6.56 o
   2   2  24      648.32      667.66      8.47 o
   3   2  24      627.82      657.99      8.54 o
   4   2  24      137.38      134.56      8.20 o
   5   2  24      453.54      445.38      7.82 o
   6   2  24      693.55      724.43      8.78 o
   7   2  24       37.82       50.33      7.07 o
   8   2  24      211.36      225.02      7.35 o
   9   2  24       90.53       89.22      7.45 o
  10   2  24       68.69       75.96      7.25 o
   1   3  24      415.89      427.16      7.84 o
   2   3  24      339.08      352.58      7.86 o
   3   3  24       70.30       74.69      9.33 o
   4   3  24      160.33      163.20      8.29 o
   5   3  24       17.03       28.56      7.99 o
   6   3  24      103.91      104.38      7.45 o
   7   3  24      121.88      117.67      7.41 o
   8   3  24        6.72        8.87      8.12 o
   9   3  24       22.08       22.04      7.01 o
   0   4  24       31.23       46.86      9.72 o
   1   4  24       29.30       25.39      7.95 o
   2   4  24      189.54      199.35      8.66 o
   3   4  24        0.42        5.31      7.41 o
   4   4  24        0.42        3.33      8.35 o
   5   4  24      125.63      119.86      8.30 o
   6   4  24       97.60      102.82      8.33 o
   7   4  24       72.13       69.10      7.16 o
   8   4  24      321.57      313.76      9.63 o
   9   4  24       62.25       69.60      7.71 o
   1   5  24       68.73       74.89      7.98 o
   2   5  24       98.49      104.40      8.77 o
   3   5  24       21.45       16.79      8.06 o
   4   5  24      192.75      186.59      8.19 o
   5   5  24        4.38        9.54      7.36 o
   6   5  24       15.59       29.74      9.18 o
   7   5  24       75.78       92.29      8.41 o
   8   5  24        1.07        7.31      8.86 o
   0   6  24      111.03      106.39     14.31 o
   1   6  24        3.54       12.18      8.13 o
   2   6  24       34.40       49.87      9.90 o
   3   6  24        5.51       12.38      9.62 o
   4   6  24        2.25       16.44     10.48 o
   5   6  24      223.78      218.45     10.16 o
   6   6  24      181.51      203.10      9.50 o
   7   6  24       10.73       19.53      9.24 o
   1   7  24       12.04        7.98     10.06 o
   2   7  24       55.80       73.28      9.70 o
   3   7  24       10.16        6.08     12.25 o
   4   7  24       69.89       75.57     11.26 o
   5   7  24       23.61       19.91      9.30 o
   0   8  24       11.52       23.42     14.21 o
   1   8  24        0.06       13.55     11.38 o
   2   8  24       37.26       25.28     10.09 o
   1   1  25        0.13       10.91      6.39 o
   2   1  25       18.99       21.75      7.65 o
   3   1  25      610.51      627.04      8.45 o
   4   1  25      684.42      665.04      8.39 o
   5   1  25       57.14       73.20      7.70 o
   6   1  25      105.36      122.14      8.20 o
   7   1  25      105.83      109.29      7.41 o
   8   1  25       16.23       18.78      6.36 o
   9   1  25        1.72        2.31      6.88 o
  10   1  25       85.63       74.86      9.21 o
   0   2  25      773.67      790.76     15.00 o
   1   2  25       82.21       82.05      6.63 o
   2   2  25       48.74       51.17      7.26 o
   3   2  25      360.77      340.53      7.80 o
   4   2  25       48.04       51.65      7.72 o
   5   2  25        3.27        3.08      7.37 o
   6   2  25        1.71        7.75      7.21 o
   7   2  25       38.41       36.31      7.13 o
   8   2  25      101.24       86.65      7.73 o
   9   2  25        4.28       10.95      8.10 o
   1   3  25       54.52       54.30      7.53 o
   2   3  25       11.96       16.24      7.23 o
   3   3  25        5.23        5.75      8.46 o
   4   3  25       59.76       73.13      8.76 o
   5   3  25       84.15       91.57      8.33 o
   6   3  25       66.69       69.96      7.92 o
   7   3  25        1.26        9.60      7.12 o
   8   3  25        3.31        2.88      7.87 o
   9   3  25        7.30       13.00      7.72 o
   0   4  25      388.98      355.00     11.90 o
   1   4  25        4.25        1.94      7.00 o
   2   4  25       47.92       65.30      7.89 o
   3   4  25       46.34       58.22      8.71 o
   4   4  25       12.65       18.49      9.38 o
   5   4  25       50.53       60.25      9.25 o
   6   4  25        0.13        6.71      8.58 o
   7   4  25        8.79       12.56      8.00 o
   8   4  25       39.49       36.81      8.39 o
   1   5  25       16.46       15.93      8.10 o
   2   5  25       99.68      106.39      9.48 o
   3   5  25       25.83       28.04      8.54 o
   4   5  25      209.22      240.48      9.27 o
   5   5  25        1.11       13.43      8.41 o
   6   5  25        0.00        7.63      8.99 o
   7   5  25        0.06        3.13      9.96 o
   0   6  25      189.71      178.71     15.83 o
   1   6  25       81.60       69.12      9.43 o
   2   6  25      111.23      110.71      8.96 o
   3   6  25       46.49       61.30      8.39 o
   4   6  25        7.89       17.33     10.45 o
   5   6  25       35.95       35.15      8.87 o
   6   6  25       68.23       54.59      9.46 o
   1   7  25       38.82       50.68      9.72 o
   2   7  25       24.71       31.71     10.44 o
   3   7  25       23.36       27.71      9.82 o
   4   7  25       38.70       35.23     12.21 o
   0   0  26        0.33       16.42     13.34 o
   1   0  26        0.04        0.45      9.40 o
   2   0  26       24.91       22.60      9.95 o
   3   0  26      708.15      681.17     12.27 o
   4   0  26      116.26      108.80     11.58 o
   5   0  26       29.69       30.31     11.54 o
   6   0  26     1304.11     1266.64     30.53 o
   7   0  26      147.58      127.85     12.33 o
   8   0  26      543.30      539.12     18.55 o
   9   0  26      169.80      155.29     12.35 o
   1   1  26      152.14      148.23      6.97 o
   2   1  26       67.11       68.01      7.38 o
   3   1  26        6.64       14.09      7.58 o
   4   1  26        3.25       13.16      7.48 o
   5   1  26      326.65      340.14      8.82 o
   6   1  26       19.85       25.43      8.18 o
   7   1  26       44.90       51.46      7.77 o
   8   1  26        7.49        8.44      7.37 o
   9   1  26       89.25       89.57      7.14 o
   0   2  26        5.64       18.77     10.11 o
   1   2  26       87.97       89.85      6.86 o
   2   2  26      432.06      444.23      9.50 o
   3   2  26       63.16       71.24      7.98 o
   4   2  26        0.75        3.73      7.43 o
   5   2  26      436.64      437.96      8.53 o
   6   2  26        0.07        8.88      8.50 o
   7   2  26        8.74       16.07      7.93 o
   8   2  26        9.53        4.62      7.59 o
   9   2  26       53.43       47.12      7.62 o
   1   3  26      351.93      339.01      7.69 o
   2   3  26      517.11      511.73      8.05 o
   3   3  26        2.93        5.21      7.77 o
   4   3  26       90.21      116.52      8.60 o
   5   3  26       79.44       87.82      7.68 o
   6   3  26       85.08       96.84      8.85 o
   7   3  26       22.01       28.24      8.29 o
   8   3  26        4.15       10.75      8.14 o
   0   4  26      195.37      213.79     12.00 o
   1   4  26        0.01        3.48      7.32 o
   2   4  26        0.59        3.47      7.80 o
   3   4  26        0.67        2.34      8.94 o
   4   4  26        1.51        9.27      9.00 o
   5   4  26       17.14       34.21      8.10 o
   6   4  26      191.53      185.26      9.52 o
   7   4  26       85.54       86.17      8.76 o
   8   4  26       44.65       49.07      8.63 o
   1   5  26        2.55       11.36      7.23 o
   2   5  26       35.14       42.76     10.29 o
   3   5  26       17.68       20.57      9.54 o
   4   5  26       13.23       23.80      9.14 o
   5   5  26       18.68       28.18      7.98 o
   6   5  26       23.69       30.47      9.38 o
   7   5  26       88.74       90.52      9.79 o
   0   6  26      100.12      103.37     14.89 o
   1   6  26       26.98       32.89      8.59 o
   2   6  26       27.37       38.97      9.48 o
   3   6  26       18.59       26.52     10.02 o
   4   6  26       67.19       70.80      9.36 o
   5   6  26      125.08      114.20     10.66 o
   1   7  26       17.93        7.23      9.45 o
   2   7  26       55.43       55.55     10.23 o
   3   7  26        5.55        8.14     11.53 o
   1   1  27        0.06        6.93      7.26 o
   2   1  27       80.10       82.95      7.23 o
   3   1  27      237.06      244.05      8.27 o
   4   1  27       59.33       61.78      7.35 o
   5   1  27       31.29       30.99      8.08 o
   6   1  27      112.61      117.01      7.58 o
   7   1  27       90.67       70.81      8.31 o
   8   1  27        1.00       -2.18      7.83 o
   9   1  27        0.71        5.80      8.18 o
   0   2  27        2.28        8.65     10.76 o
   1   2  27        1.39        9.11      7.36 o
   2   2  27       21.49       22.16      7.78 o
   3   2  27      101.21       91.96      7.95 o
   4   2  27        6.46        7.24      8.40 o
   5   2  27        0.31        0.53      7.72 o
   6   2  27       23.55       18.69      8.17 o
   7   2  27       26.25       24.04      7.27 o
   8   2  27        1.74        7.89      8.10 o
   1   3  27        4.43        8.68      7.48 o
   2   3  27        0.06        4.63      7.48 o
   3   3  27      140.47      151.14      8.52 o
   4   3  27       34.05       31.50      8.58 o
   5   3  27       37.19       29.17      8.10 o
   6   3  27        0.21        5.68      8.38 o
   7   3  27        0.12       -0.51      8.22 o
   8   3  27        1.04       -2.88      8.32 o
   0   4  27        1.34        5.04     10.74 o
   1   4  27       12.81       12.05      7.73 o
   2   4  27       12.99       22.10      8.20 o
   3   4  27       62.94       71.64      9.33 o
   4   4  27        1.13        8.62      9.25 o
   5   4  27        2.06        9.19      8.94 o
   6   4  27       41.92       46.18      8.17 o
   7   4  27       11.78       24.32      9.42 o
   1   5  27       26.90       44.60      8.61 o
   2   5  27      264.64      252.03      9.32 o
   3   5  27       18.00       21.06      9.00 o
   4   5  27       92.37       90.55      8.79 o
   5   5  27       20.93       24.97      8.75 o
   6   5  27       21.34       23.76      8.95 o
   0   6  27      189.41      172.11     13.65 o
   1   6  27        0.06        3.41      9.66 o
   2   6  27       25.39       22.50      8.08 o
   3   6  27       16.69       23.69     10.21 o
   4   6  27        3.40       10.55      9.17 o
   5   6  27       14.07       25.88     29.32 o
   1   7  27        1.01       13.15      9.07 o
   2   7  27       51.12       56.05     17.34 o
   0   0  28     1837.72     1741.31     45.90 o
   1   0  28      424.58      442.74     11.38 o
   2   0  28       14.39       29.11      9.39 o
   3   0  28      143.01      164.16     11.86 o
   4   0  28      240.79      258.23     11.23 o
   5   0  28      693.18      713.89     13.83 o
   6   0  28      162.51      174.63     12.91 o
   7   0  28      168.51      163.70     13.00 o
   8   0  28      317.45      299.82     13.91 o
   1   1  28      765.29      798.39     13.57 o
   2   1  28       50.76       56.50      7.37 o
   3   1  28       17.94       23.68      8.31 o
   4   1  28       28.80       26.77      7.83 o
   5   1  28       46.88       48.87      8.01 o
   6   1  28      140.87      138.82      8.28 o
   7   1  28      413.65      409.50     12.03 o
   8   1  28       53.07       57.00      8.69 o
   0   2  28       10.57       14.07     10.78 o
   1   2  28       57.08       62.50      7.60 o
   2   2  28      433.05      456.14      9.14 o
   3   2  28      235.74      233.57      7.92 o
   4   2  28       17.30       30.35      8.73 o
   5   2  28      127.93      135.09      8.53 o
   6   2  28       10.15       21.45      8.47 o
   7   2  28       44.61       44.76      9.33 o
   8   2  28       24.84       24.35      8.71 o
   1   3  28      757.67      789.90      9.81 o
   2   3  28        7.62       11.78      7.77 o
   3   3  28        3.39        7.65      9.00 o
   4   3  28      356.84      371.93     10.24 o
   5   3  28      259.00      246.38      9.79 o
   6   3  28        4.21       14.31      8.57 o
   7   3  28       29.96       38.29      8.89 o
   0   4  28       79.15       65.53     12.94 o
   1   4  28        2.71        6.79      8.24 o
   2   4  28       99.69      102.13      8.95 o
   3   4  28      224.82      217.02      9.63 o
   4   4  28        0.11       12.74      7.91 o
   5   4  28      169.90      177.76     10.08 o
   6   4  28       69.70       59.40      8.84 o
   7   4  28        4.91       -3.44     28.43 o
   1   5  28       40.14       53.87      9.11 o
   2   5  28       47.66       46.61      9.23 o
   3   5  28        7.24       18.45     11.19 o
   4   5  28       10.03       15.38      9.17 o
   5   5  28       65.52       63.70      9.37 o
   0   6  28       16.41       19.21     12.94 o
   1   6  28        0.90        4.54      9.39 o
   2   6  28       13.18       21.59      9.70 o
   3   6  28      120.89      114.11      9.62 o
   1   1  29       14.84       29.86      7.63 o
   2   1  29       50.36       55.15      7.30 o
   3   1  29      100.97       88.60      8.21 o
   4   1  29      160.74      169.43      8.95 o
   5   1  29       68.84       65.03      8.68 o
   6   1  29        3.79       11.70      8.64 o
   7   1  29       69.86       70.14      9.39 o
   8   1  29        4.44       -0.34     20.78 o
   0   2  29       20.81       40.25     10.69 o
   1   2  29       45.05       55.90      7.39 o
   2   2  29        0.05        6.62      6.95 o
   3   2  29      157.11      162.24      7.94 o
   4   2  29        0.19        9.54      8.75 o
   5   2  29       17.07       20.45      8.70 o
   6   2  29        0.18        4.46      8.81 o
   7   2  29       35.97       36.30      9.56 o
   1   3  29       20.65       19.23      7.92 o
   2   3  29      129.29      125.10      8.45 o
   3   3  29       24.07       24.02      8.38 o
   4   3  29        1.80       -0.47      9.21 o
   5   3  29        2.75       12.03      9.38 o
   6   3  29       24.36       19.43      8.56 o
   7   3  29        9.35       18.58      9.39 o
   0   4  29      129.82      117.98     11.96 o
   1   4  29       13.48       17.95      8.26 o
   2   4  29        0.48       10.27      8.49 o
   3   4  29       39.66       40.51      8.52 o
   4   4  29        2.26        7.87      8.99 o
   5   4  29        0.00        4.74      9.56 o
   6   4  29       79.04       86.10     10.18 o
   1   5  29        6.36        3.70      8.61 o
   2   5  29       18.86       33.95     10.24 o
   3   5  29       44.55       40.53     10.67 o
   4   5  29      132.08      135.28      9.06 o
   0   6  29        8.86       23.11     15.42 o
   1   6  29        0.09        5.23     10.85 o
   2   6  29       21.83       24.59      9.01 o
   0   0  30       18.62       25.04     15.15 o
   1   0  30        0.58       -1.31     10.22 o
   2   0  30       42.18       34.48      9.90 o
   3   0  30        6.03       24.96     12.08 o
   4   0  30       28.72       17.18     11.81 o
   5   0  30      256.47      247.37     13.38 o
   6   0  30       50.63       58.79     12.76 o
   7   0  30       25.60       26.39     13.10 o
   1   1  30      455.30      466.25      8.24 o
   2   1  30       50.69       47.16      7.31 o
   3   1  30        0.04        5.70      7.57 o
   4   1  30       50.57       51.07      8.26 o
   5   1  30       86.89       98.01      9.05 o
   6   1  30        5.65        9.90      8.50 o
   7   1  30      117.90      118.19      9.89 o
   0   2  30      103.22       81.95     10.33 o
   1   2  30        0.85        4.84      7.38 o
   2   2  30       23.13       20.29      8.13 o
   3   2  30      134.75      134.73      8.89 o
   4   2  30        3.09        3.89      9.11 o
   5   2  30      161.01      160.83      9.14 o
   6   2  30      192.97      187.07      9.59 o
   7   2  30        1.28       14.84     23.09 o
   1   3  30      115.47      128.93      8.80 o
   2   3  30        9.64       12.42      8.85 o
   3   3  30       80.78       77.67      9.39 o
   4   3  30        1.67        8.12      8.42 o
   5   3  30       15.48       21.40     10.18 o
   6   3  30        0.82       10.26     10.00 o
   0   4  30      116.73      125.39     12.22 o
   1   4  30        0.88        3.82      9.07 o
   2   4  30        0.01        5.79      9.28 o
   3   4  30      153.96      147.25      8.89 o
   4   4  30       25.70       34.87      9.53 o
   5   4  30      184.31      187.86     10.04 o
   1   5  30      110.21      111.13      9.93 o
   2   5  30       58.23       53.67      9.25 o
   3   5  30        1.13        2.00      9.98 o
   1   1  31      162.73      167.19      7.97 o
   2   1  31       92.20       83.98      8.10 o
   3   1  31      105.20      106.81      8.42 o
   4   1  31       25.55       27.05      8.92 o
   5   1  31       33.30       29.98      8.78 o
   6   1  31       89.77       88.77      9.35 o
   0   2  31       34.79       32.19     10.57 o
   1   2  31       76.23       78.66      8.23 o
   2   2  31      116.01      123.22      8.47 o
   3   2  31        7.23        6.95      8.07 o
   4   2  31       13.65       23.03      8.38 o
   5   2  31       11.30       14.15      9.50 o
   6   2  31        2.83        5.15      9.21 o
   1   3  31        2.30        5.53      7.67 o
   2   3  31       32.41       26.90      9.58 o
   3   3  31        1.35        6.57      8.83 o
   4   3  31      169.03      156.84     10.22 o
   5   3  31       48.47       50.34     10.13 o
   0   4  31       79.41       84.78     14.30 o
   1   4  31        2.20        4.44      8.81 o
   2   4  31        2.39        9.86     10.19 o
   3   4  31       72.72       66.93      9.14 o
   4   4  31        0.73        7.59      9.08 o
   1   5  31        7.84       16.32      9.84 o
   2   5  31       50.75       52.53     21.29 o
   0   0  32        0.84        6.68     15.60 o
   1   0  32       94.54       81.24     11.41 o
   2   0  32       97.35       98.16     11.55 o
   3   0  32       18.00       25.03     11.95 o
   4   0  32        7.48        0.01     11.35 o
   5   0  32       38.60       39.48     13.15 o
   1   1  32      290.74      283.14      8.64 o
   2   1  32       81.15       87.39      8.68 o
   3   1  32        0.15       -4.02      7.45 o
   4   1  32       25.94       29.68      8.85 o
   5   1  32       80.68       76.24      9.69 o
   0   2  32        8.86       12.72     10.70 o
   1   2  32      101.27       88.39      8.35 o
   2   2  32       45.51       37.36      8.02 o
   3   2  32       36.84       48.26      8.63 o
   4   2  32       13.77       20.94      8.18 o
   5   2  32      163.95      161.60     10.41 o
   1   3  32      199.50      194.69      8.85 o
   2   3  32       10.37       13.08      9.38 o
   3   3  32       12.55       10.62      8.78 o
   4   3  32       30.29       30.67      9.16 o
   0   4  32       19.10       21.65     15.02 o
   1   4  32       37.84       36.08      9.31 o
   2   4  32        2.47        5.22      9.34 o
   1   1  33        7.35       10.12      7.90 o
   2   1  33       27.21       30.04      8.32 o
   3   1  33        6.55        8.92      8.45 o
   4   1  33        9.08       12.52      8.74 o
   0   2  33        1.02       10.60     11.09 o
   1   2  33        7.91       14.14      8.82 o
   2   2  33        2.08       11.97      8.70 o
   3   2  33        0.00        5.66      8.13 o
   4   2  33        1.32       -3.95     28.94 o
   1   3  33        0.53        0.26      9.74 o
   2   3  33       25.89       27.02      9.44 o
   0   0  34       70.18       60.95     18.05 o
   1   0  34      133.80      109.49     12.19 o
   2   0  34        1.16        4.39     11.38 o
   3   0  34       64.92       67.75     12.84 o
   1   1  34      142.44      140.70      8.98 o
   2   1  34        2.31        8.22      8.31 o
   3   1  34       38.13       36.20     15.12 o
   0   2  34        0.47        1.21     11.48 o
   1   2  34       10.38       19.35      8.65 o
   2   2  34       11.47       19.03     11.66 o
 
